# Supplementary material for: 5,5′-Dichloro-2,2′-dimeth­oxy­biphen­yl
Source: Acta Crystallogr Sect E Struct Rep Online. 2013 Apr 5;69(Pt 5):o650. doi: 10.1107/S160053681300826X (PMC3647848; doi:10.1107/S160053681300826X)
Supplement: Supplementary file 1 [file e-69-0o650-sup1.cif]

##############################################################################
#                                                                            #
# This CIF contains the data in a paper accepted for publication in          #
# Acta Crystallographica Section E. It conforms to the requirements of       #
# Notes for Authors for Acta Crystallographica Section E, and has been       #
# peer reviewed under the auspices of the IUCr Commission on Journals.       #
#                                                                            #
# Full details of the Crystallographic Information File format               #
# are given in the paper "The Crystallographic Information File (CIF):       #
# a New Standard Archive File for Crystallography" by S. R. Hall, F. H.      #
# Allen and I. D. Brown [Acta Cryst. (1991), A47, 655-685].                  #
#                                                                            #
# The current version of the core CIF dictionary is obtainable from          #
# ftp://ftp.iucr.org/pub/cif_core.dic.                                       #
#                                                                            #
# Software is freely available for graphical display of the structure(s)     #
# in this CIF. For information consult the CIF software page                 #
# http://www.iucr.org/resources/cif/software.                                #
#                                                                            #
# This file may be used for bona fide research purposes within the           #
# scientific community so long as proper attribution is given to the journal # 
# article from which it was obtained.                                        #
#                                                                            #
##############################################################################
data_I
_audit_creation_method     SHELXL-97
_chemical_name_systematic
;
5,5'-Dichloro-2,2'-dimethoxybiphenyl
;
_chemical_name_common     ?
_chemical_formula_moiety     'C14 H12 Cl2 O2'
_chemical_formula_sum     'C14 H12 Cl2 O2'
_chemical_formula_iupac     'C14 H12 Cl2 O2'
_chemical_formula_weight     283.14
_chemical_melting_point     ?
_symmetry_cell_setting     monoclinic
_symmetry_space_group_name_H-M     'P 21/n'
_symmetry_space_group_name_Hall     '-P 2yn'
loop_
    _symmetry_equiv_pos_as_xyz
    'x, y, z'
    '-x+1/2, y+1/2, -z+1/2'
    '-x, -y, -z'
    'x-1/2, -y-1/2, z-1/2'
_cell_length_a     10.9629(2)
_cell_length_b     7.21770(10)
_cell_length_c     16.7812(3)
_cell_angle_alpha     90.00
_cell_angle_beta     104.7108(7)
_cell_angle_gamma     90.00
_cell_volume     1284.32(4)
_cell_formula_units_Z     4
_cell_measurement_reflns_used     3160
_cell_measurement_theta_min     1.00
_cell_measurement_theta_max     27.48
_cell_measurement_temperature     90.0(2)
_exptl_crystal_description     block
_exptl_crystal_colour     colourless
_exptl_crystal_size_max     0.22
_exptl_crystal_size_mid     0.20
_exptl_crystal_size_min     0.18
_exptl_crystal_density_diffrn     1.464
_exptl_crystal_density_meas     ?
_exptl_crystal_density_method     'not measured'
_exptl_crystal_F_000     584
_exptl_absorpt_coefficient_mu     0.495
_exptl_absorpt_correction_type     multi-scan
_exptl_absorpt_process_details     '(SCALEPACK; Otwinowski & Minor, 1997)'
_exptl_absorpt_correction_T_min     0.899
_exptl_absorpt_correction_T_max     0.916
_exptl_special_details     ?
_diffrn_ambient_temperature     90.0(2)
_diffrn_radiation_type     MoK\a
_diffrn_radiation_wavelength     0.71073
_diffrn_radiation_source     'fine-focus sealed tube'
_diffrn_radiation_monochromator     'graphite'
_diffrn_measurement_device_type     'Nonius KappaCCD diffractometer'
_diffrn_measurement_method     '\w scans at fixed \c = 55\%'
_diffrn_detector_area_resol_mean     9.1
_diffrn_reflns_number     21357
_diffrn_reflns_av_R_equivalents     0.0470
_diffrn_reflns_av_sigmaI/netI     0.0353
_diffrn_reflns_theta_min     2.01
_diffrn_reflns_theta_max     27.48
_diffrn_reflns_theta_full     27.48
_diffrn_measured_fraction_theta_max     1.000
_diffrn_measured_fraction_theta_full     1.000
_diffrn_reflns_limit_h_min     -14
_diffrn_reflns_limit_h_max     14
_diffrn_reflns_limit_k_min     -9
_diffrn_reflns_limit_k_max     9
_diffrn_reflns_limit_l_min     -21
_diffrn_reflns_limit_l_max     21
_diffrn_standards_number     0
_diffrn_standards_interval_count     .
_diffrn_standards_interval_time     .
_diffrn_standards_decay_%     ?
_refine_special_details
;
Refinement of <i>F</i>^2^ against all reflections. The weighted <i>R</i>-value
<i>wR</i> and goodness of fit <i>S</i> are based on <i>F</i>^2^. Conventional
<i>R</i>-values <i>R</i> are based on <i>F</i>, with <i>F</i> set to zero for
negative <i>F</i>^2^. The threshold expression of <i>F</i>^2^ >
2\s(<i>F</i>^2^) is used only for calculating <i>R</i>-factors(gt) <i>etc</i>.
and is not relevant to the choice of reflections for refinement.
<i>R</i>-values based on <i>F</i>^2^ are statistically about twice as large as
those based on <i>F</i>, and <i>R</i>-values based on ALL data will be even
larger.
;
_reflns_number_total     2948
_reflns_number_gt     2347
_reflns_threshold_expression     I>2\s(I)
_refine_ls_structure_factor_coef     Fsqd
_refine_ls_matrix_type     full
_refine_ls_R_factor_all     0.0579
_refine_ls_R_factor_gt     0.0418
_refine_ls_wR_factor_gt     0.1012
_refine_ls_wR_factor_ref     0.1113
_refine_ls_goodness_of_fit_ref     1.108
_refine_ls_restrained_S_all     1.108
_refine_ls_number_reflns     2948
_refine_ls_number_parameters     165
_refine_ls_number_restraints     0
_refine_ls_hydrogen_treatment     constr
_refine_ls_weighting_scheme     calc
_refine_ls_weighting_details
         'calc w=1/[\s^2^(Fo^2^)+(0.0529P)^2^+0.9091P] where P=(Fo^2^+2Fc^2^)/3'
_atom_sites_solution_hydrogens     geom
_atom_sites_solution_primary     direct
_atom_sites_solution_secondary     difmap
_refine_ls_shift/su_max     0.000
_refine_ls_shift/su_mean     0.000
_refine_diff_density_max     0.429
_refine_diff_density_min     -0.409
_refine_ls_extinction_method     none
_refine_ls_extinction_coef     ?
loop_
    _atom_type_symbol
    _atom_type_description
    _atom_type_scat_dispersion_real
    _atom_type_scat_dispersion_imag
    _atom_type_scat_source
    'C' 'C' 0.0033 0.0016
                         'International Tables Vol C Tables 4.2.6.8 and 6.1.1.4'
    'H' 'H' 0.0000 0.0000
                         'International Tables Vol C Tables 4.2.6.8 and 6.1.1.4'
    'O' 'O' 0.0106 0.0060
                         'International Tables Vol C Tables 4.2.6.8 and 6.1.1.4'
    'Cl' 'Cl' 0.1484 0.1585
                         'International Tables Vol C Tables 4.2.6.8 and 6.1.1.4'
_computing_data_collection     'COLLECT (Nonius, 1998)'
_computing_cell_refinement     'SCALEPACK (Otwinowski & Minor, 1997)'
_computing_data_reduction     'DENZO-SMN (Otwinowski & Minor, 1997)'
_computing_structure_solution     'SHELXS97 (Sheldrick, 2008)'
_computing_structure_refinement     'SHELXL97 (Sheldrick, 2008)'
_computing_molecular_graphics     'XP in SHELXTL (Sheldrick, 2008)'
_computing_publication_material
;
SHELXL97 (Sheldrick, 2008) and local procedures
;
loop_
    _atom_site_type_symbol
    _atom_site_label
    _atom_site_fract_x
    _atom_site_fract_y
    _atom_site_fract_z
    _atom_site_U_iso_or_equiv
    _atom_site_adp_type
    _atom_site_calc_flag
    _atom_site_refinement_flags
    _atom_site_occupancy
    _atom_site_symmetry_multiplicity
    _atom_site_disorder_assembly
    _atom_site_disorder_group
    Cl Cl1 0.07535(4) 0.15602(7) 0.32405(3) 0.02285(15) Uani d . 1 1 . .
    O O1 0.56298(12) 0.53852(19) 0.38856(9) 0.0168(3) Uani d . 1 1 . .
    C C1 0.43664(17) 0.2807(3) 0.33719(12) 0.0137(4) Uani d . 1 1 . .
    C C2 0.45037(18) 0.4500(3) 0.37970(12) 0.0149(4) Uani d . 1 1 . .
    C C3 0.35230(18) 0.5203(3) 0.40971(12) 0.0170(4) Uani d . 1 1 . .
    H H3 0.3636 0.6321 0.4406 0.020 Uiso calc R 1 1 . .
    C C4 0.23774(18) 0.4264(3) 0.39443(12) 0.0171(4) Uani d . 1 1 . .
    H H4 0.1709 0.4726 0.4154 0.020 Uiso calc R 1 1 . .
    C C5 0.22250(18) 0.2655(3) 0.34850(12) 0.0170(4) Uani d . 1 1 . .
    C C6 0.32045(18) 0.1903(3) 0.32061(12) 0.0163(4) Uani d . 1 1 . .
    H H6 0.3085 0.0776 0.2903 0.020 Uiso calc R 1 1 . .
    C C7 0.56729(19) 0.7317(3) 0.40866(14) 0.0211(4) Uani d . 1 1 . .
    H H7A 0.4958 0.7952 0.3718 0.032 Uiso calc R 1 1 . .
    H H7B 0.6463 0.7851 0.4020 0.032 Uiso calc R 1 1 . .
    H H7C 0.5628 0.7470 0.4659 0.032 Uiso calc R 1 1 . .
    Cl Cl1' 0.59609(5) 0.10229(8) 0.08207(3) 0.02197(15) Uani d . 1 1 . .
    O O1' 0.66596(13) 0.1598(2) 0.44014(8) 0.0174(3) Uani d . 1 1 . .
    C C1' 0.54159(18) 0.2061(3) 0.30496(12) 0.0137(4) Uani d . 1 1 . .
    C C2' 0.65747(18) 0.1509(3) 0.35747(12) 0.0147(4) Uani d . 1 1 . .
    C C3' 0.75356(18) 0.0855(3) 0.32448(12) 0.0163(4) Uani d . 1 1 . .
    H H3' 0.8319 0.0501 0.3603 0.020 Uiso calc R 1 1 . .
    C C4' 0.73626(19) 0.0711(3) 0.23964(13) 0.0175(4) Uani d . 1 1 . .
    H H4' 0.8024 0.0277 0.2173 0.021 Uiso calc R 1 1 . .
    C C5' 0.62136(18) 0.1210(3) 0.18870(12) 0.0157(4) Uani d . 1 1 . .
    C C6' 0.52457(18) 0.1888(3) 0.22031(12) 0.0156(4) Uani d . 1 1 . .
    H H6' 0.4465 0.2235 0.1839 0.019 Uiso calc R 1 1 . .
    C C7' 0.78413(19) 0.1104(3) 0.49485(13) 0.0212(5) Uani d . 1 1 . .
    H H7'1 0.8051 -0.0177 0.4841 0.032 Uiso calc R 1 1 . .
    H H7'2 0.7782 0.1214 0.5520 0.032 Uiso calc R 1 1 . .
    H H7'3 0.8501 0.1935 0.4860 0.032 Uiso calc R 1 1 . .
loop_
    _atom_site_aniso_label
    _atom_site_aniso_U_11
    _atom_site_aniso_U_22
    _atom_site_aniso_U_33
    _atom_site_aniso_U_12
    _atom_site_aniso_U_13
    _atom_site_aniso_U_23
    Cl1 0.0134(2) 0.0267(3) 0.0286(3) -0.00368(19) 0.0056(2) 0.0006(2)
    O1 0.0159(7) 0.0120(7) 0.0239(8) -0.0027(5) 0.0075(6) -0.0041(6)
    C1 0.0140(9) 0.0144(9) 0.0130(9) 0.0016(7) 0.0040(7) 0.0015(8)
    C2 0.0135(9) 0.0158(10) 0.0151(9) 0.0010(8) 0.0032(7) 0.0029(8)
    C3 0.0188(10) 0.0146(10) 0.0178(10) 0.0016(8) 0.0048(8) -0.0016(8)
    C4 0.0146(9) 0.0195(10) 0.0186(10) 0.0038(8) 0.0070(8) 0.0012(8)
    C5 0.0127(9) 0.0195(10) 0.0184(10) -0.0010(8) 0.0031(7) 0.0035(8)
    C6 0.0172(10) 0.0152(10) 0.0167(10) 0.0009(8) 0.0048(8) -0.0001(8)
    C7 0.0218(10) 0.0122(10) 0.0293(12) -0.0031(8) 0.0065(9) -0.0035(9)
    Cl1' 0.0204(3) 0.0295(3) 0.0170(3) -0.0005(2) 0.00670(19) -0.0048(2)
    O1' 0.0169(7) 0.0198(7) 0.0153(7) 0.0038(6) 0.0036(5) 0.0010(6)
    C1' 0.0153(9) 0.0084(9) 0.0189(10) -0.0007(7) 0.0069(7) -0.0015(8)
    C2' 0.0165(9) 0.0113(9) 0.0172(10) -0.0017(7) 0.0058(8) -0.0009(8)
    C3' 0.0135(9) 0.0140(9) 0.0215(10) 0.0008(8) 0.0046(8) -0.0002(8)
    C4' 0.0169(9) 0.0135(10) 0.0250(11) 0.0007(8) 0.0109(8) -0.0015(8)
    C5' 0.0197(10) 0.0146(10) 0.0142(9) -0.0031(8) 0.0069(8) -0.0020(8)
    C6' 0.0142(9) 0.0127(9) 0.0201(10) -0.0004(7) 0.0047(8) 0.0000(8)
    C7' 0.0202(10) 0.0224(11) 0.0177(10) 0.0052(9) -0.0016(8) 0.0004(9)
_geom_special_details
;
All e.s.d.'s (except the e.s.d. in the dihedral angle between two l.s. planes)
are estimated using the full covariance matrix. The cell e.s.d.'s are taken
into account individually in the estimation of e.s.d.'s in distances, angles
and torsion angles; correlations between e.s.d.'s in cell parameters are only
used when they are defined by crystal symmetry. An approximate (isotropic)
treatment of cell e.s.d.'s is used for estimating e.s.d.'s involving l.s.
planes.
;
loop_
    _geom_bond_atom_site_label_1
    _geom_bond_atom_site_label_2
    _geom_bond_site_symmetry_2
    _geom_bond_distance
    _geom_bond_publ_flag
    Cl1 C5 . 1.749(2) ?
    O1 C2 . 1.364(2) ?
    O1 C7 . 1.432(2) ?
    C1 C6 . 1.395(3) ?
    C1 C2 . 1.404(3) ?
    C1 C1' . 1.491(2) ?
    C2 C3 . 1.393(3) ?
    C3 C4 . 1.392(3) ?
    C3 H3 . 0.9500 ?
    C4 C5 . 1.381(3) ?
    C4 H4 . 0.9500 ?
    C5 C6 . 1.386(3) ?
    C6 H6 . 0.9500 ?
    C7 H7A . 0.9800 ?
    C7 H7B . 0.9800 ?
    C7 H7C . 0.9800 ?
    Cl1' C5' . 1.745(2) ?
    O1' C2' . 1.368(2) ?
    O1' C7' . 1.430(2) ?
    C1' C6' . 1.391(3) ?
    C1' C2' . 1.407(3) ?
    C2' C3' . 1.391(3) ?
    C3' C4' . 1.392(3) ?
    C3' H3' . 0.9500 ?
    C4' C5' . 1.379(3) ?
    C4' H4' . 0.9500 ?
    C5' C6' . 1.390(3) ?
    C6' H6' . 0.9500 ?
    C7' H7'1 . 0.9800 ?
    C7' H7'2 . 0.9800 ?
    C7' H7'3 . 0.9800 ?
loop_
    _geom_angle_atom_site_label_1
    _geom_angle_atom_site_label_2
    _geom_angle_atom_site_label_3
    _geom_angle_site_symmetry_1
    _geom_angle_site_symmetry_3
    _geom_angle
    _geom_angle_publ_flag
    C2 O1 C7 . . 117.14(15) ?
    C6 C1 C2 . . 118.90(17) ?
    C6 C1 C1' . . 120.57(17) ?
    C2 C1 C1' . . 120.38(16) ?
    O1 C2 C3 . . 123.39(18) ?
    O1 C2 C1 . . 116.12(16) ?
    C3 C2 C1 . . 120.48(17) ?
    C4 C3 C2 . . 119.96(19) ?
    C4 C3 H3 . . 120.0 ?
    C2 C3 H3 . . 120.0 ?
    C5 C4 C3 . . 119.19(18) ?
    C5 C4 H4 . . 120.4 ?
    C3 C4 H4 . . 120.4 ?
    C4 C5 C6 . . 121.58(18) ?
    C4 C5 Cl1 . . 119.00(15) ?
    C6 C5 Cl1 . . 119.41(16) ?
    C5 C6 C1 . . 119.72(18) ?
    C5 C6 H6 . . 120.1 ?
    C1 C6 H6 . . 120.1 ?
    O1 C7 H7A . . 109.5 ?
    O1 C7 H7B . . 109.5 ?
    H7A C7 H7B . . 109.5 ?
    O1 C7 H7C . . 109.5 ?
    H7A C7 H7C . . 109.5 ?
    H7B C7 H7C . . 109.5 ?
    C2' O1' C7' . . 117.18(15) ?
    C6' C1' C2' . . 118.68(17) ?
    C6' C1' C1 . . 119.16(17) ?
    C2' C1' C1 . . 122.16(17) ?
    O1' C2' C3' . . 123.77(18) ?
    O1' C2' C1' . . 116.10(16) ?
    C3' C2' C1' . . 120.09(18) ?
    C2' C3' C4' . . 120.81(18) ?
    C2' C3' H3' . . 119.6 ?
    C4' C3' H3' . . 119.6 ?
    C5' C4' C3' . . 118.72(18) ?
    C5' C4' H4' . . 120.6 ?
    C3' C4' H4' . . 120.6 ?
    C4' C5' C6' . . 121.41(18) ?
    C4' C5' Cl1' . . 119.85(15) ?
    C6' C5' Cl1' . . 118.74(15) ?
    C5' C6' C1' . . 120.26(18) ?
    C5' C6' H6' . . 119.9 ?
    C1' C6' H6' . . 119.9 ?
    O1' C7' H7'1 . . 109.5 ?
    O1' C7' H7'2 . . 109.5 ?
    H7'1 C7' H7'2 . . 109.5 ?
    O1' C7' H7'3 . . 109.5 ?
    H7'1 C7' H7'3 . . 109.5 ?
    H7'2 C7' H7'3 . . 109.5 ?
loop_
    _geom_torsion_atom_site_label_1
    _geom_torsion_atom_site_label_2
    _geom_torsion_atom_site_label_3
    _geom_torsion_atom_site_label_4
    _geom_torsion_site_symmetry_1
    _geom_torsion_site_symmetry_2
    _geom_torsion_site_symmetry_3
    _geom_torsion_site_symmetry_4
    _geom_torsion
    _geom_torsion_publ_flag
    C7 O1 C2 C3 . . . . -17.7(3) ?
    C7 O1 C2 C1 . . . . 161.82(17) ?
    C6 C1 C2 O1 . . . . -175.20(17) ?
    C1' C1 C2 O1 . . . . 0.3(3) ?
    C6 C1 C2 C3 . . . . 4.3(3) ?
    C1' C1 C2 C3 . . . . 179.85(18) ?
    O1 C2 C3 C4 . . . . 176.63(18) ?
    C1 C2 C3 C4 . . . . -2.9(3) ?
    C2 C3 C4 C5 . . . . -0.9(3) ?
    C3 C4 C5 C6 . . . . 3.2(3) ?
    C3 C4 C5 Cl1 . . . . -176.05(15) ?
    C4 C5 C6 C1 . . . . -1.7(3) ?
    Cl1 C5 C6 C1 . . . . 177.55(15) ?
    C2 C1 C6 C5 . . . . -2.1(3) ?
    C1' C1 C6 C5 . . . . -177.59(18) ?
    C6 C1 C1' C6' . . . . 60.3(3) ?
    C2 C1 C1' C6' . . . . -115.1(2) ?
    C6 C1 C1' C2' . . . . -119.2(2) ?
    C2 C1 C1' C2' . . . . 65.4(3) ?
    C7' O1' C2' C3' . . . . 4.5(3) ?
    C7' O1' C2' C1' . . . . -177.96(17) ?
    C6' C1' C2' O1' . . . . -175.93(17) ?
    C1 C1' C2' O1' . . . . 3.6(3) ?
    C6' C1' C2' C3' . . . . 1.7(3) ?
    C1 C1' C2' C3' . . . . -178.75(18) ?
    O1' C2' C3' C4' . . . . 176.60(18) ?
    C1' C2' C3' C4' . . . . -0.9(3) ?
    C2' C3' C4' C5' . . . . -0.7(3) ?
    C3' C4' C5' C6' . . . . 1.5(3) ?
    C3' C4' C5' Cl1' . . . . -179.32(15) ?
    C4' C5' C6' C1' . . . . -0.6(3) ?
    Cl1' C5' C6' C1' . . . . -179.82(15) ?
    C2' C1' C6' C5' . . . . -1.0(3) ?
    C1 C1' C6' C5' . . . . 179.49(17) ?
data_global
_journal_date_recd_electronic     2013-03-18
_journal_date_accepted     2013-03-25
_journal_name_full     'Acta Crystallographica, Section E'
_journal_year     2013
_journal_volume     69
_journal_issue      5
_journal_page_first     o650
_journal_page_last     o650
_journal_paper_category     QO
_journal_paper_doi     10.1107/S160053681300826X
_journal_coeditor_code     LH5598
_publ_contact_author_name     'Hans-Joachim Lehmler'
_publ_contact_author_address
;
The University of Iowa
Department of Occupational and Environmental Health
UI Research Park, 221 IREH
Iowa City, IA 52242-5000
USA
;
_publ_contact_author_email     'hans-joachim-lehmler@uiowa.edu'
_publ_contact_author_fax     '1 (319) 335-4290'
_publ_contact_author_phone     '1 (319) 335-4310'
_publ_section_title
;
5,5'-Dichloro-2,2'-dimethoxybiphenyl
;
loop_
    _publ_author_name
    _publ_author_footnote
    _publ_author_address
    'Lehmler, Hans-Joachim' .
;
The University of Iowa
Department of Occupational and Environmental Health
Iowa City, IA 52242-5000
USA
;
    'Wu, Huimin' .
;
The University of Iowa
Department of Occupational and Environmental Health
Iowa City, IA 52242-5000
USA
;
    'Parkin, Sean' .
;
University of Kentucky
Department of Chemistry
Lexington, KY 40506-0055
USA
;
_publ_section_synopsis     .
