# Supplementary material for: 5,5′-Dichloro-2,2′-dimeth­oxy­biphen­yl
Source: Acta Crystallogr Sect E Struct Rep Online. 2013 Apr 5;69(Pt 5):o650. doi: 10.1107/S160053681300826X (PMC3647848; doi:10.1107/S160053681300826X)
Supplement: Supplementary file 2 [file e-69-0o650-Isup2.hkl]

# 
# h,k,l, Fc-squared, Fo-squared, sigma(Fo-squared) and status flag 
# 
data_I
_shelx_title ' k11072 - P21/n' 
_shelx_refln_list_code          4 
_shelx_F_calc_maximum      158.10 
_exptl_crystal_F_000       584.00 
_reflns_d_resolution_high  0.7703 
 
loop_ 
 _symmetry_equiv_pos_as_xyz 
 'x, y, z' 
 '-x+1/2, y+1/2, -z+1/2' 
 '-x, -y, -z' 
 'x-1/2, -y-1/2, z-1/2' 
 
_cell_length_a    10.9629 
_cell_length_b     7.2177 
_cell_length_c    16.7812 
_cell_angle_alpha  90.000 
_cell_angle_beta  104.711 
_cell_angle_gamma  90.000 
 
_shelx_F_squared_multiplier     1.000 
 
loop_ 
 _refln_index_h 
 _refln_index_k 
 _refln_index_l 
 _refln_F_squared_calc 
 _refln_F_squared_meas 
 _refln_F_squared_sigma 
 _refln_observed_status 
   2   0   0      150.07      144.69      3.27 o 
   4   0   0      403.25      363.37      8.51 o 
   6   0   0     6230.91     6361.96    109.34 o 
   8   0   0     1402.27     1444.98     30.77 o 
  10   0   0      405.67      410.51     15.06 o 
  12   0   0      892.13      976.19     45.18 o 
   1   1   0      189.71      174.17      1.85 o 
   2   1   0     6495.52     6320.64     61.44 o 
   3   1   0     1587.01     1531.93     14.91 o 
   4   1   0      447.83      389.76      5.03 o 
   5   1   0        0.04        1.96      0.93 o 
   6   1   0      133.46      121.36      3.14 o 
   7   1   0      747.59      784.24     11.08 o 
   8   1   0      190.86      187.40      7.53 o 
   9   1   0     1006.32     1062.97     22.16 o 
  10   1   0        0.79        1.83      4.36 o 
  11   1   0      204.56      198.94      9.22 o 
  12   1   0        5.53        3.27      6.87 o 
  13   1   0       93.58       87.03      9.41 o 
   0   2   0      651.87      665.69     10.81 o 
   1   2   0    13432.52    12918.37    144.95 o 
   2   2   0     1631.34     1638.90     17.32 o 
   3   2   0        2.36        0.87      0.59 o 
   4   2   0        2.09        5.58      0.93 o 
   5   2   0      271.54      353.39      5.19 o 
   6   2   0      181.80      193.51      4.38 o 
   7   2   0      342.34      327.69      6.87 o 
   8   2   0      647.91      648.96     18.33 o 
   9   2   0      653.37      675.02     16.20 o 
  10   2   0        6.10       -0.22      3.87 o 
  11   2   0      119.25      102.96      9.17 o 
  12   2   0        0.34       -7.01      7.83 o 
  13   2   0      226.87      215.17     27.83 o 
   1   3   0     1794.45     1998.09     19.11 o 
   2   3   0     3455.51     3567.63     33.29 o 
   3   3   0     1250.87     1307.29     13.19 o 
   4   3   0      407.90      337.85      5.09 o 
   5   3   0      723.39      757.53     15.39 o 
   6   3   0     1363.16     1446.06     19.89 o 
   7   3   0     1589.57     1635.85     25.91 o 
   8   3   0      628.32      668.53     14.00 o 
   9   3   0       62.19       40.10      4.84 o 
  10   3   0      310.54      290.62     17.02 o 
  11   3   0       44.83       36.15      7.08 o 
  12   3   0       41.27       46.57     14.08 o 
  13   3   0      287.79      347.63     24.14 o 
   0   4   0     1958.50     1718.55     24.52 o 
   1   4   0     1506.68     1535.45     15.46 o 
   2   4   0      194.96      210.31      5.24 o 
   3   4   0      107.95       93.51      2.62 o 
   4   4   0      957.46      961.26     11.28 o 
   5   4   0     1701.40     1746.76     22.21 o 
   6   4   0      549.39      600.11     10.15 o 
   7   4   0     1194.09     1292.96     23.38 o 
   8   4   0      110.64       87.39      5.05 o 
   9   4   0      451.44      497.97     16.81 o 
  10   4   0      449.86      428.37     34.70 o 
  11   4   0      273.66      229.43     16.61 o 
  12   4   0      422.13      514.80     34.70 o 
   1   5   0      683.61      712.27     10.23 o 
   2   5   0     3086.52     3352.49     51.07 o 
   3   5   0       66.26       62.85      3.60 o 
   4   5   0     2505.47     2630.90     35.03 o 
   5   5   0     2493.66     2712.30    111.96 o 
   6   5   0       77.93       70.06      5.24 o 
   7   5   0      214.98      186.78     29.14 o 
   8   5   0       34.51       27.58      7.43 o 
   9   5   0       43.46       44.98      8.31 o 
  10   5   0     1265.13     1387.92     49.76 o 
  11   5   0       70.72       57.69     12.44 o 
   0   6   0        8.60        7.51      3.45 o 
   1   6   0       28.08       37.35      5.24 o 
   2   6   0      348.59      355.47      8.18 o 
   3   6   0      211.86      190.53     13.75 o 
   4   6   0      491.24      474.80     27.50 o 
   5   6   0     2243.13     2429.31     46.79 o 
   6   6   0     1099.92     1170.16     28.54 o 
   7   6   0      265.06      289.14     14.17 o 
   8   6   0      566.55      623.46     23.01 o 
   9   6   0        5.21       -0.65      8.42 o 
  10   6   0       29.60        8.27     11.79 o 
   1   7   0       99.91       92.63      5.72 o 
   2   7   0       49.52       39.81      5.57 o 
   3   7   0       11.14       14.00      5.81 o 
   4   7   0       41.26       31.49      5.64 o 
   5   7   0        0.19       -0.79      5.89 o 
   6   7   0      104.41       97.94      9.81 o 
   7   7   0      241.76      234.71     13.05 o 
   8   7   0      247.57      238.82     21.28 o 
   9   7   0      136.37      131.58     15.69 o 
   0   8   0       31.41       13.68     12.11 o 
   1   8   0      523.87      573.64     22.59 o 
   2   8   0        1.71        3.95      6.76 o 
   3   8   0      320.47      332.08     18.66 o 
   4   8   0      465.57      457.16     26.84 o 
   5   8   0      800.07      852.08     28.81 o 
   6   8   0       12.96       18.16     11.28 o 
   7   8   0      488.21      549.41     40.27 o 
   1   9   0      205.64      259.15     51.07 o 
   2   9   0       30.83       26.99     25.86 o 
   3   9   0       86.48       48.98     16.33 o 
 -13   0   1      555.38      608.89     34.05 o 
 -11   0   1     1298.56     1410.28     49.10 o 
  -9   0   1     8182.26     8886.57    172.85 o 
  -7   0   1     2193.15     2157.32     40.59 o 
  -5   0   1     1456.09     1391.29     22.92 o 
  -3   0   1       32.07       18.99      1.31 o 
  -1   0   1        5.65        6.55      0.65 o 
   1   0   1     1895.76     1803.11     30.12 o 
   3   0   1       60.11       52.38      2.62 o 
   5   0   1      347.46      333.91      7.86 o 
   7   0   1      571.56      557.17     11.79 o 
   9   0   1      601.98      600.38     18.33 o 
  11   0   1       10.17       -2.62      7.86 o 
  13   0   1      149.98      156.48     15.06 o 
 -13   1   1      502.38      550.18     19.81 o 
 -12   1   1        8.96        4.87      6.14 o 
 -11   1   1        5.01        2.90      4.84 o 
 -10   1   1        2.06        5.89      4.17 o 
  -9   1   1      475.27      483.08     10.35 o 
  -8   1   1        0.80        1.96      2.34 o 
  -7   1   1     3132.42     3068.61     42.56 o 
  -6   1   1     1879.71     1883.91     23.09 o 
  -5   1   1      859.61      912.65     10.81 o 
  -4   1   1      102.54      100.95      2.05 o 
  -3   1   1     6730.67     6388.55     69.20 o 
  -2   1   1    14445.85    13326.61    163.81 o 
  -1   1   1      338.56      340.50      3.93 o 
   0   1   1     2989.12     2878.18     29.63 o 
   1   1   1     3776.99     3704.38     45.58 o 
   2   1   1      398.43      400.69      4.17 o 
   3   1   1     3089.82     2996.38     31.23 o 
   4   1   1     3267.33     3367.53     35.14 o 
   5   1   1     4160.41     4386.33     60.23 o 
   6   1   1      407.33      418.11      6.61 o 
   7   1   1       60.65       52.03      2.62 o 
   8   1   1      139.60      121.49      4.38 o 
   9   1   1      746.42      764.53     15.28 o 
  10   1   1       53.33       47.41      5.05 o 
  11   1   1       33.72       28.06      6.76 o 
  12   1   1        0.09       -1.47      6.74 o 
  13   1   1      447.94      475.10     24.21 o 
 -13   2   1       16.24       -2.29      9.72 o 
 -12   2   1       24.32       10.84      6.24 o 
 -11   2   1        4.87       -2.48      5.31 o 
 -10   2   1      507.31      542.94     13.40 o 
  -9   2   1      397.12      371.26     10.15 o 
  -8   2   1      587.41      574.43     12.09 o 
  -7   2   1      372.94      357.26      7.71 o 
  -6   2   1      191.63      144.33      5.24 o 
  -5   2   1      556.90      581.92      9.49 o 
  -4   2   1      320.32      295.32      7.86 o 
  -3   2   1      393.91      399.08      4.63 o 
  -2   2   1       47.61       47.88      1.96 o 
  -1   2   1     1588.96     1534.06     16.96 o 
   0   2   1    24994.71    22779.82   1054.11 o 
   1   2   1      753.48      738.54      7.87 o 
   2   2   1      567.23      481.72      7.53 o 
   3   2   1       80.50       60.14      1.64 o 
   4   2   1     1705.84     1836.44     17.71 o 
   5   2   1      374.23      354.65      5.24 o 
   6   2   1     1998.19     2088.53     24.97 o 
   7   2   1      372.80      391.87      7.36 o 
   8   2   1     1889.55     2049.32     30.65 o 
   9   2   1      627.03      627.02     15.72 o 
  10   2   1      571.74      610.84     16.20 o 
  11   2   1      440.32      470.77     17.68 o 
  12   2   1     1428.60     1673.55    102.14 o 
  13   2   1        0.01        2.62     10.19 o 
 -13   3   1      172.66      187.26     18.38 o 
 -12   3   1      255.75      250.25     15.24 o 
 -11   3   1       18.05       15.41      8.84 o 
 -10   3   1        4.69       -2.03      4.38 o 
  -9   3   1      921.58      985.31     22.63 o 
  -8   3   1      212.30      216.70      7.36 o 
  -7   3   1      375.14      362.28     10.80 o 
  -6   3   1        9.79        5.67      3.27 o 
  -5   3   1      454.16      425.17     16.37 o 
  -4   3   1     3560.79     3810.00     46.49 o 
  -3   3   1     4296.49     4344.44     40.67 o 
  -2   3   1     4664.07     4678.67     44.17 o 
  -1   3   1        3.05        3.01      3.60 o 
   0   3   1     4120.44     4310.97     41.90 o 
   1   3   1        0.41        1.64      0.98 o 
   2   3   1     2455.48     2496.02     24.95 o 
   3   3   1      530.79      487.12      6.02 o 
   4   3   1     1756.82     1850.17     19.48 o 
   5   3   1        1.59        1.31      1.09 o 
   6   3   1      534.71      573.05      9.59 o 
   7   3   1      336.89      338.35     14.08 o 
   8   3   1      602.87      575.69     14.11 o 
   9   3   1       82.74       59.89      4.62 o 
  10   3   1     1139.05     1255.16     35.71 o 
  11   3   1       33.24       28.74      8.84 o 
  12   3   1        4.73        3.99      9.03 o 
 -12   4   1        2.73        1.91     13.42 o 
 -11   4   1      203.12      198.68     14.52 o 
 -10   4   1      130.52      114.57      9.90 o 
  -9   4   1      456.27      475.55     29.79 o 
  -8   4   1     1164.38     1241.34     25.73 o 
  -7   4   1     1755.04     1817.89     30.56 o 
  -6   4   1       50.25       43.88      2.66 o 
  -5   4   1     3164.18     3265.75     39.00 o 
  -4   4   1        3.07        3.60      1.39 o 
  -3   4   1       55.55       52.70      6.22 o 
  -2   4   1     3697.84     3756.49     37.83 o 
  -1   4   1     5622.15     6031.47     59.07 o 
   0   4   1      485.79      500.89      6.24 o 
   1   4   1      691.51      643.60      7.41 o 
   2   4   1       18.94       10.64      1.39 o 
   3   4   1      401.39      375.62      9.17 o 
   4   4   1       12.04       12.11      2.62 o 
   5   4   1      165.80      156.36      4.71 o 
   6   4   1      463.78      518.02     11.29 o 
   7   4   1      357.50      336.69      8.76 o 
   8   4   1      100.89       99.95      7.87 o 
   9   4   1       76.17       42.63     22.26 o 
  10   4   1        6.72        7.49      8.82 o 
  11   4   1        7.86        3.66      9.53 o 
  12   4   1       23.98       20.93     11.49 o 
 -11   5   1      168.59      156.00     29.46 o 
 -10   5   1      105.75      103.63     11.53 o 
  -9   5   1      113.40      105.88     17.68 o 
  -8   5   1      292.74      315.26     36.99 o 
  -7   5   1     1327.51     1493.54     34.85 o 
  -6   5   1      618.75      641.73     11.08 o 
  -5   5   1      535.96      531.03      9.41 o 
  -4   5   1      896.18     1006.89     14.40 o 
  -3   5   1      611.08      617.17     12.44 o 
  -2   5   1      364.40      362.97      6.70 o 
  -1   5   1      193.73      239.95      5.03 o 
   0   5   1      197.05      196.49     10.80 o 
   1   5   1      684.40      743.46     10.80 o 
   2   5   1        1.84       -1.03      1.57 o 
   3   5   1      283.42      288.08      6.02 o 
   4   5   1      107.18       98.00     10.80 o 
   5   5   1      120.27       95.12     10.15 o 
   6   5   1       50.74       51.74      6.22 o 
   7   5   1       77.65       51.88      6.67 o 
   8   5   1      493.00      535.99     21.48 o 
   9   5   1        0.31       13.97      8.65 o 
  10   5   1      302.69      313.17     28.15 o 
  11   5   1        0.67       10.67     18.33 o 
 -10   6   1       55.47       41.20     11.33 o 
  -9   6   1       16.95        6.12      8.95 o 
  -8   6   1      236.58      193.21     16.04 o 
  -7   6   1       97.71       98.75     18.66 o 
  -6   6   1      617.52      679.57     17.68 o 
  -5   6   1      354.75      359.62      9.89 o 
  -4   6   1     1855.39     1943.69     30.39 o 
  -3   6   1       79.08       58.08      5.24 o 
  -2   6   1      276.80      262.37      6.64 o 
  -1   6   1      488.17      503.82     10.01 o 
   0   6   1       66.07       60.69      4.04 o 
   1   6   1       56.65       54.21      2.93 o 
   2   6   1      200.68      211.59      5.50 o 
   3   6   1     1904.57     2014.99     90.35 o 
   4   6   1       98.51       93.84      7.86 o 
   5   6   1       74.07       63.76      5.64 o 
   6   6   1       41.10       27.59      6.29 o 
   7   6   1      570.60      589.12     21.45 o 
   8   6   1       83.07       87.73     10.83 o 
   9   6   1      605.32      690.08     27.85 o 
  10   6   1       30.50       27.98     25.86 o 
  -9   7   1       11.42       11.76     11.06 o 
  -8   7   1       10.74        5.19     13.42 o 
  -7   7   1       10.82        3.16      7.99 o 
  -6   7   1       15.89       15.63      7.02 o 
  -5   7   1      143.39      146.50     10.29 o 
  -4   7   1       11.84        5.74      4.74 o 
  -3   7   1      182.57      178.29     16.37 o 
  -2   7   1      150.02      140.05     20.95 o 
  -1   7   1        3.10        0.65      6.87 o 
   0   7   1      586.84      604.67     18.66 o 
   1   7   1      306.67      314.94     10.19 o 
   2   7   1      384.97      384.69     13.07 o 
   3   7   1       87.45       88.59      7.33 o 
   4   7   1       53.69       50.34      5.96 o 
   5   7   1     1602.47     1913.62     49.08 o 
   6   7   1      327.34      338.91     19.31 o 
   7   7   1      331.72      324.53     19.71 o 
   8   7   1      301.85      323.90     21.28 o 
  -7   8   1       58.29       42.56     11.00 o 
  -6   8   1        1.30       -4.84      9.12 o 
  -5   8   1      143.56      115.61     29.14 o 
  -4   8   1       20.33        4.05      9.02 o 
  -3   8   1       21.58       23.73     16.04 o 
  -2   8   1      616.38      686.58     22.65 o 
  -1   8   1       61.30       65.85      8.76 o 
   0   8   1      113.11       90.57      9.56 o 
   1   8   1       46.69       15.78      6.42 o 
   2   8   1      282.73      302.28     17.35 o 
   3   8   1       99.05      105.53     18.00 o 
   4   8   1      157.79      158.49     12.09 o 
   5   8   1       87.98       75.86     10.51 o 
   6   8   1       15.42       -2.07     10.66 o 
  -3   9   1       61.06       48.61     18.24 o 
  -2   9   1       12.11       31.75     18.00 o 
  -1   9   1      178.77      161.00     16.18 o 
   0   9   1      266.21      262.87     18.54 o 
   1   9   1      472.10      459.85     23.75 o 
   2   9   1       22.31       20.86     10.35 o 
   3   9   1        2.87        1.08     11.74 o 
 -14   0   2       45.30       25.53     13.75 o 
 -12   0   2     1063.10     1221.06     45.18 o 
 -10   0   2     1360.94     1429.26     38.63 o 
  -8   0   2        0.27        1.31      1.96 o 
  -6   0   2      741.65      710.38     12.44 o 
  -4   0   2     2579.53     2575.03     37.97 o 
  -2   0   2     1212.64     1129.40     16.37 o 
   0   0   2     2197.31     2138.98     34.70 o 
   2   0   2      467.42      458.31      7.86 o 
   4   0   2      923.93     1047.56     17.02 o 
   6   0   2     3047.12     3382.31     55.00 o 
   8   0   2       32.60       27.50      3.93 o 
  10   0   2       27.16       22.26      9.82 o 
  12   0   2     1080.28     1227.61     39.94 o 
 -13   1   2      111.79      120.41     10.35 o 
 -12   1   2      526.89      544.08     17.05 o 
 -11   1   2      803.28      831.39     19.67 o 
 -10   1   2     1100.96     1127.35     23.09 o 
  -9   1   2     2371.56     2445.61     37.95 o 
  -8   1   2      444.31      447.84      8.48 o 
  -7   1   2     1138.93     1101.25     14.79 o 
  -6   1   2      529.10      589.25      8.33 o 
  -5   1   2      116.10      122.52      3.27 o 
  -4   1   2      201.89      191.58      5.57 o 
  -3   1   2     9063.81     8688.09     95.16 o 
  -2   1   2     3500.44     3239.15     33.08 o 
  -1   1   2      146.60      141.06      2.05 o 
   0   1   2     5650.63     5432.92     68.29 o 
   1   1   2      464.14      434.44      5.77 o 
   2   1   2      573.16      551.13      6.14 o 
   3   1   2     5130.47     5124.42     52.42 o 
   4   1   2     2869.77     3132.71     32.98 o 
   5   1   2     2737.39     2824.07     31.23 o 
   6   1   2      659.65      688.78      9.26 o 
   7   1   2      147.32      148.42      4.63 o 
   8   1   2      803.82      820.67     14.73 o 
   9   1   2     1221.39     1314.74     23.95 o 
  10   1   2      125.91      122.75      6.64 o 
  11   1   2      123.45      125.89     10.48 o 
  12   1   2        0.16       -6.38      6.38 o 
  13   1   2        0.94       -4.66     10.41 o 
 -13   2   2        0.12        4.85      9.28 o 
 -12   2   2       98.17       85.73      7.53 o 
 -11   2   2      834.61      916.25     20.82 o 
 -10   2   2        3.14       -1.55      4.24 o 
  -9   2   2     3382.19     3492.39     54.38 o 
  -8   2   2      220.91      193.87      8.84 o 
  -7   2   2     1060.81     1046.69     16.18 o 
  -6   2   2       30.44       21.34      4.91 o 
  -5   2   2     4174.41     4094.21     44.90 o 
  -4   2   2       10.73        6.55      1.09 o 
  -3   2   2        2.39        1.64      0.98 o 
  -2   2   2     6138.43     6005.71     62.48 o 
  -1   2   2      539.26      532.72      6.24 o 
   0   2   2     2090.58     2033.82     22.09 o 
   1   2   2     7147.40     6774.54     80.70 o 
   2   2   2       98.53       77.92      1.85 o 
   3   2   2     3770.91     3829.46     37.68 o 
   4   2   2       24.29       12.25      1.09 o 
   5   2   2     3743.22     4184.25     47.16 o 
   6   2   2        3.68        2.49      1.09 o 
   7   2   2     1232.65     1243.99     20.62 o 
   8   2   2       59.07       53.21      8.18 o 
   9   2   2      378.50      398.73     11.75 o 
  10   2   2        0.05        4.45      4.24 o 
  11   2   2       80.13       66.81      6.90 o 
  12   2   2       19.02       22.34      9.20 o 
  13   2   2       30.33       31.38     12.88 o 
 -13   3   2      501.79      552.97     45.50 o 
 -12   3   2      230.83      153.72     13.19 o 
 -11   3   2       82.26       76.37      7.36 o 
 -10   3   2      506.38      503.53     18.33 o 
  -9   3   2      820.83      852.49     18.04 o 
  -8   3   2       30.53       23.12      3.27 o 
  -7   3   2     1182.02     1167.52     22.26 o 
  -6   3   2       37.89       26.88      2.66 o 
  -5   3   2      188.62      212.52      4.56 o 
  -4   3   2     2503.58     2495.89     40.27 o 
  -3   3   2      564.29      522.10      6.43 o 
  -2   3   2       56.45       59.28      4.58 o 
  -1   3   2      687.73      624.31      7.54 o 
   0   3   2      707.12      697.32      7.87 o 
   1   3   2        1.83        3.22      0.98 o 
   2   3   2      783.99      792.24      9.72 o 
   3   3   2     1589.33     1626.13     33.06 o 
   4   3   2      272.57      260.67      9.82 o 
   5   3   2     1511.52     1484.17     19.65 o 
   6   3   2      280.45      284.20      5.50 o 
   7   3   2        2.09        2.06      1.57 o 
   8   3   2        0.44        0.65      2.18 o 
   9   3   2       37.45       46.09      6.87 o 
  10   3   2      340.98      364.31     16.04 o 
  11   3   2      139.58      111.37     12.94 o 
  12   3   2       14.88       10.77     12.47 o 
 -12   4   2       58.64       43.76     11.49 o 
 -11   4   2      217.85      188.39     13.27 o 
 -10   4   2      621.64      641.08     19.98 o 
  -9   4   2        7.11        2.41      4.91 o 
  -8   4   2      541.42      489.96     13.09 o 
  -7   4   2       88.16       68.05      4.36 o 
  -6   4   2        7.69        4.69      2.66 o 
  -5   4   2        4.34        3.37      1.57 o 
  -4   4   2      451.94      487.96      7.16 o 
  -3   4   2     1322.57     1467.67     16.36 o 
  -2   4   2       15.59       12.84      1.39 o 
  -1   4   2      304.43      311.98      4.84 o 
   0   4   2       16.58       10.76      1.31 o 
   1   4   2      391.95      390.85      6.55 o 
   2   4   2      203.27      196.66      5.24 o 
   3   4   2       87.56       83.57      5.89 o 
   4   4   2       86.80       80.53      3.14 o 
   5   4   2      247.72      266.27      6.90 o 
   6   4   2       58.39       59.29      5.89 o 
   7   4   2      289.92      271.71     17.35 o 
   8   4   2      476.89      490.71     21.28 o 
   9   4   2      105.34       97.13     12.35 o 
  10   4   2       29.71       12.22      9.51 o 
  11   4   2      479.79      564.07     27.14 o 
  12   4   2      290.65      318.34     23.24 o 
 -11   5   2      341.36      364.15     21.89 o 
 -10   5   2        1.95       -5.88      8.82 o 
  -9   5   2       50.31       47.17     12.11 o 
  -8   5   2      361.86      352.89     13.51 o 
  -7   5   2       62.80       63.75      4.91 o 
  -6   5   2        0.60        1.82      2.05 o 
  -5   5   2      304.84      294.50      6.61 o 
  -4   5   2     1845.27     1992.38     26.09 o 
  -3   5   2     1428.71     1465.33     20.22 o 
  -2   5   2       89.34       82.12      2.98 o 
  -1   5   2      834.30      848.77     12.11 o 
   0   5   2      795.27      763.58     18.99 o 
   1   5   2       73.57       74.17      5.57 o 
   2   5   2      682.48      693.21     12.74 o 
   3   5   2      410.88      408.71     10.70 o 
   4   5   2      115.41      111.55      6.05 o 
   5   5   2       24.69       21.81      2.50 o 
   6   5   2        1.59       -2.43      3.65 o 
   7   5   2      181.70      180.81     11.13 o 
   8   5   2      866.37      961.33     31.90 o 
   9   5   2       12.73       -1.31      8.72 o 
  10   5   2       72.87       60.46     12.79 o 
  11   5   2        7.49       -8.09     14.40 o 
 -10   6   2       76.24       80.00     23.57 o 
  -9   6   2       76.65       69.67     23.24 o 
  -8   6   2      468.51      501.76     20.08 o 
  -7   6   2      237.81      202.50     10.52 o 
  -6   6   2      342.76      355.42     12.69 o 
  -5   6   2     1146.11     1232.92     24.88 o 
  -4   6   2      213.32      226.82      7.72 o 
  -3   6   2      250.66      250.69      7.54 o 
  -2   6   2     2660.41     2853.00     79.88 o 
  -1   6   2      136.58      120.52      5.05 o 
   0   6   2      164.80      160.50      5.55 o 
   1   6   2     1295.14     1282.19     46.81 o 
   2   6   2       28.55       28.42      5.24 o 
   3   6   2        0.17        3.27      4.15 o 
   4   6   2      925.97      994.83     33.72 o 
   5   6   2        3.92       -0.68      4.96 o 
   6   6   2       33.83       18.03      6.76 o 
   7   6   2      211.19      225.21     21.28 o 
   8   6   2        9.15        1.10      8.51 o 
   9   6   2       29.07       41.05     11.60 o 
  10   6   2      829.89      937.82     35.48 o 
  -9   7   2       61.73       61.82     12.60 o 
  -8   7   2       38.51       36.21     11.97 o 
  -7   7   2      377.98      389.42     17.61 o 
  -6   7   2       93.63       89.87      9.42 o 
  -5   7   2     1112.98     1193.10     26.42 o 
  -4   7   2     1977.67     2209.42     71.04 o 
  -3   7   2       62.92       52.91      5.91 o 
  -2   7   2       65.93       55.02     14.73 o 
  -1   7   2      336.16      328.84     17.68 o 
   0   7   2      523.23      597.95     35.03 o 
   1   7   2       43.39       28.30      5.27 o 
   2   7   2      246.48      252.17     11.13 o 
   3   7   2        0.03       -1.04      5.93 o 
   4   7   2       20.57        3.44     13.75 o 
   5   7   2      708.86      752.93     28.23 o 
   6   7   2       45.47       35.56     17.02 o 
   7   7   2        0.34        9.31     11.14 o 
   8   7   2      148.38      152.07     15.33 o 
  -7   8   2      323.40      296.63     17.14 o 
  -6   8   2      105.85       78.25     14.40 o 
  -5   8   2       38.84       18.70      8.18 o 
  -4   8   2      178.40      144.36     12.73 o 
  -3   8   2      109.38       83.06      9.20 o 
  -2   8   2       12.30        6.07      8.11 o 
  -1   8   2      115.23       95.71     10.85 o 
   0   8   2      274.84      264.61     14.94 o 
   1   8   2        0.55        3.63      5.21 o 
   2   8   2        9.03       16.50     11.79 o 
   3   8   2      310.49      320.06     13.56 o 
   4   8   2       27.89       16.74      8.33 o 
   5   8   2      245.54      224.20     14.16 o 
   6   8   2       58.67       47.39     14.91 o 
  -3   9   2       23.43        2.76     12.27 o 
  -2   9   2        1.69       -1.64     10.81 o 
  -1   9   2        2.44        1.62     14.73 o 
   0   9   2       12.28        5.76      9.81 o 
   1   9   2       62.42       39.46     14.08 o 
   2   9   2       95.52      102.85     16.59 o 
   3   9   2        2.05        3.91     13.40 o 
 -13   0   3       76.42       51.72     13.09 o 
 -11   0   3      382.20      400.69     19.64 o 
  -9   0   3     5719.64     6073.88    112.61 o 
  -7   0   3       30.72       31.43      2.62 o 
  -5   0   3      306.27      238.32      5.24 o 
  -3   0   3     9990.17     9530.17    157.13 o 
  -1   0   3      180.75      171.54      3.27 o 
   1   0   3      142.84      115.23      2.62 o 
   3   0   3     8645.54     8611.59    127.02 o 
   5   0   3     2188.22     2651.63     41.90 o 
   7   0   3      418.58      365.34     11.13 o 
   9   0   3      929.44      989.94     29.46 o 
  11   0   3        0.63       -1.96      6.55 o 
  13   0   3      831.18      935.60     39.94 o 
 -14   1   3       67.88       56.99     11.08 o 
 -13   1   3       27.51       18.54      8.33 o 
 -12   1   3     1305.06     1460.41     37.00 o 
 -11   1   3       86.78       74.59      7.08 o 
 -10   1   3       84.59       66.23      5.97 o 
  -9   1   3      889.43      902.03     15.46 o 
  -8   1   3       35.43       26.69      2.27 o 
  -7   1   3        5.60        4.49      1.64 o 
  -6   1   3     1651.06     1617.75     19.65 o 
  -5   1   3        2.46        2.10      1.09 o 
  -4   1   3      263.31      250.13      3.70 o 
  -3   1   3       11.12       11.17      0.93 o 
  -2   1   3     2736.85     2538.65     30.32 o 
  -1   1   3     4877.10     4667.72     51.85 o 
   0   1   3      148.25      147.66      2.31 o 
   1   1   3     6535.76     6423.17     93.65 o 
   2   1   3     1648.69     1636.05     18.64 o 
   3   1   3     4125.41     4308.68     45.59 o 
   4   1   3       10.55        4.19      1.09 o 
   5   1   3     2510.40     2634.25     29.16 o 
   6   1   3      381.21      424.56      9.82 o 
   7   1   3        1.94        0.98      2.31 o 
   8   1   3       28.99       21.33      4.58 o 
   9   1   3      702.71      725.15     31.10 o 
  10   1   3       85.72       63.28      5.45 o 
  11   1   3      895.65     1019.60     24.97 o 
  12   1   3       23.70       25.72      8.09 o 
  13   1   3      111.00       97.19     12.47 o 
 -13   2   3      135.95      129.63     14.73 o 
 -12   2   3     1032.42     1167.57     44.85 o 
 -11   2   3      244.02      243.00     16.70 o 
 -10   2   3     2044.01     2257.67     40.49 o 
  -9   2   3       23.63       15.94      3.91 o 
  -8   2   3       25.15       10.43      4.91 o 
  -7   2   3      400.28      405.16     10.15 o 
  -6   2   3      650.48      596.21      9.59 o 
  -5   2   3      102.32      110.48      2.98 o 
  -4   2   3    14660.47    15008.26    219.00 o 
  -3   2   3      704.08      695.05      8.76 o 
  -2   2   3      353.39      324.43      4.38 o 
  -1   2   3      502.13      513.00      6.24 o 
   0   2   3      581.59      533.23      6.70 o 
   1   2   3     2130.58     2148.54     26.80 o 
   2   2   3     2482.00     2436.92     26.59 o 
   3   2   3      187.90      205.76      5.24 o 
   4   2   3       90.35      102.14      2.51 o 
   5   2   3      253.61      257.22      4.84 o 
   6   2   3      356.52      406.19     10.48 o 
   7   2   3      165.00      184.38      6.87 o 
   8   2   3      462.81      436.23     10.41 o 
   9   2   3      154.21      142.26      7.02 o 
  10   2   3       30.30       33.10      5.66 o 
  11   2   3      286.60      294.67     20.30 o 
  12   2   3       30.67       18.04      9.59 o 
 -13   3   3      158.27      188.31     24.88 o 
 -12   3   3      453.97      537.73     20.70 o 
 -11   3   3      679.31      699.15     31.10 o 
 -10   3   3      454.17      465.53     19.31 o 
  -9   3   3        0.67       -3.24      3.91 o 
  -8   3   3     1441.41     1413.77     25.15 o 
  -7   3   3       99.50       88.92      3.60 o 
  -6   3   3      868.59      825.05     12.50 o 
  -5   3   3      532.51      499.33     15.71 o 
  -4   3   3      794.02      802.69      9.95 o 
  -3   3   3      972.53     1028.76     12.21 o 
  -2   3   3     1826.83     1785.77     18.98 o 
  -1   3   3     1938.00     1855.35     19.43 o 
   0   3   3     2228.78     2267.53     23.38 o 
   1   3   3     1928.34     2065.00     22.22 o 
   2   3   3       86.55       87.97      4.58 o 
   3   3   3      210.44      218.92      7.20 o 
   4   3   3        6.57        6.55      1.57 o 
   5   3   3     1034.24     1097.00     15.42 o 
   6   3   3      179.23      148.97      7.20 o 
   7   3   3      137.73      118.80      8.18 o 
   8   3   3      365.41      393.68     11.74 o 
   9   3   3       17.92       19.96      4.62 o 
  10   3   3       18.98        5.85      7.24 o 
  11   3   3      129.83      139.65     16.45 o 
  12   3   3      183.89      226.64     39.94 o 
 -12   4   3      311.63      305.70     19.44 o 
 -11   4   3       13.48       15.48      7.16 o 
 -10   4   3       29.15       17.77      6.24 o 
  -9   4   3       65.02       31.91      5.19 o 
  -8   4   3      256.19      241.59      7.86 o 
  -7   4   3       58.95       40.73      4.91 o 
  -6   4   3       69.31       61.07      3.91 o 
  -5   4   3      191.99      171.18      4.38 o 
  -4   4   3       77.01       72.68      4.91 o 
  -3   4   3       69.33       57.72      2.98 o 
  -2   4   3     3050.34     3279.51     39.00 o 
  -1   4   3      212.64      229.30      4.09 o 
   0   4   3      113.34       87.14      2.66 o 
   1   4   3     3550.47     3694.81     43.86 o 
   2   4   3      632.75      670.52     11.80 o 
   3   4   3      971.82      901.15     14.47 o 
   4   4   3     1721.64     1838.08     34.70 o 
   5   4   3     1851.01     1993.25     34.02 o 
   6   4   3       24.43       19.49      2.86 o 
   7   4   3      330.26      350.63     11.62 o 
   8   4   3        6.10       16.28      9.82 o 
   9   4   3      473.28      532.38     23.57 o 
  10   4   3      559.72      681.96     29.49 o 
  11   4   3       64.21       49.39     20.30 o 
 -11   5   3       37.81       30.13     13.75 o 
 -10   5   3       91.61       67.26     23.90 o 
  -9   5   3      563.55      605.96     21.48 o 
  -8   5   3      110.85      104.80      8.81 o 
  -7   5   3      283.92      254.49      8.84 o 
  -6   5   3       15.08       16.54      2.29 o 
  -5   5   3        0.23        3.93      2.05 o 
  -4   5   3     1874.04     1967.81     29.91 o 
  -3   5   3        3.55        0.95      2.05 o 
  -2   5   3      545.99      525.78     17.68 o 
  -1   5   3      916.00      918.70     14.15 o 
   0   5   3       48.44       45.04      3.93 o 
   1   5   3      234.56      237.18      6.55 o 
   2   5   3      354.68      331.33      9.20 o 
   3   5   3     1103.45     1148.27     22.80 o 
   4   5   3      868.85      918.45     20.62 o 
   5   5   3       14.35        8.56      4.74 o 
   6   5   3       37.22       28.04      4.89 o 
   7   5   3        9.45        7.92      5.52 o 
   8   5   3      333.01      348.28     16.51 o 
   9   5   3       28.17       24.57      9.91 o 
  10   5   3        1.42       13.79     10.01 o 
 -10   6   3       83.54       70.83     33.72 o 
  -9   6   3      362.76      411.27     25.21 o 
  -8   6   3      248.92      223.31     19.64 o 
  -7   6   3      487.75      538.34     15.92 o 
  -6   6   3        8.44        5.51      4.84 o 
  -5   6   3      371.59      384.32      9.69 o 
  -4   6   3      668.77      673.71     15.16 o 
  -3   6   3     1757.14     1910.90     58.60 o 
  -2   6   3        0.24       -3.71      4.58 o 
  -1   6   3      114.07      101.61     11.79 o 
   0   6   3      320.19      378.31     13.09 o 
   1   6   3      695.06      661.28     14.41 o 
   2   6   3        0.05        2.40      2.62 o 
   3   6   3      173.70      170.04      8.82 o 
   4   6   3      223.78      201.97      9.01 o 
   5   6   3      192.01      185.31     14.08 o 
   6   6   3        7.73       -4.23      6.82 o 
   7   6   3      124.54       89.70     13.98 o 
   8   6   3       28.50       30.05     13.14 o 
   9   6   3        2.25       -9.08     19.31 o 
  -9   7   3      204.76      231.68     20.95 o 
  -8   7   3       33.97       29.20      9.59 o 
  -7   7   3       96.73       97.64     10.48 o 
  -6   7   3       86.29       96.89      9.82 o 
  -5   7   3      557.85      595.76     18.99 o 
  -4   7   3      172.73      170.45     18.99 o 
  -3   7   3      139.01      154.97      7.33 o 
  -2   7   3      351.50      360.80     25.53 o 
  -1   7   3      193.26      187.50     20.62 o 
   0   7   3      309.06      296.67     12.09 o 
   1   7   3      298.23      285.21     10.90 o 
   2   7   3       21.23       19.78      5.64 o 
   3   7   3      186.29      180.27      9.08 o 
   4   7   3       19.10        9.30      6.42 o 
   5   7   3        9.03       12.57      9.42 o 
   6   7   3      492.39      524.88     29.78 o 
   7   7   3       32.14       19.91     12.99 o 
   8   7   3      373.48      396.42     33.72 o 
  -7   8   3       11.16       22.59     10.83 o 
  -6   8   3      228.67      198.59     14.23 o 
  -5   8   3      418.93      375.84     16.83 o 
  -4   8   3        1.14       -1.77      7.86 o 
  -3   8   3       36.54       32.46      8.47 o 
  -2   8   3      620.29      735.02     45.50 o 
  -1   8   3        3.13       14.99      8.81 o 
   0   8   3       10.04        0.76      6.76 o 
   1   8   3      187.44      171.92     14.73 o 
   2   8   3        0.55        7.27      6.90 o 
   3   8   3        0.33        2.49      6.54 o 
   4   8   3      194.40      191.77     13.66 o 
   5   8   3      186.27      183.47     27.50 o 
   6   8   3      232.97      257.76     21.94 o 
  -3   9   3      109.64       96.46     38.96 o 
  -2   9   3       24.19       25.82     10.85 o 
  -1   9   3        0.80        1.04      9.28 o 
   0   9   3      218.37      231.88     34.05 o 
   1   9   3       44.78       48.57     12.88 o 
   2   9   3        3.63        8.74     12.01 o 
 -14   0   4       35.95       30.77     13.09 o 
 -12   0   4      289.10      299.21     19.64 o 
 -10   0   4        0.60       -1.96      5.24 o 
  -8   0   4      299.12      301.17      8.51 o 
  -6   0   4      818.10      870.13     15.71 o 
  -4   0   4    12108.47    11924.49    163.03 o 
  -2   0   4       63.42       55.00      1.96 o 
   0   0   4    14702.58    14328.64    267.78 o 
   2   0   4     4924.28     4794.55     83.80 o 
   4   0   4      724.20      646.87     11.13 o 
   6   0   4     1864.11     1993.64     34.05 o 
   8   0   4     3247.39     3455.63     75.29 o 
  10   0   4      636.17      667.16     23.57 o 
  12   0   4      150.00      126.36     15.06 o 
 -14   1   4      517.40      605.33     21.08 o 
 -13   1   4      153.80      137.93     13.42 o 
 -12   1   4      264.86      260.24     12.73 o 
 -11   1   4        4.90       -0.37      5.31 o 
 -10   1   4       11.85        7.93      4.38 o 
  -9   1   4      870.29      876.35     15.72 o 
  -8   1   4     3387.32     3468.71     51.58 o 
  -7   1   4      943.63      968.19     14.45 o 
  -6   1   4     5885.20     6087.11     71.26 o 
  -5   1   4      305.45      340.81      4.63 o 
  -4   1   4     1764.45     1782.59     18.18 o 
  -3   1   4     1590.27     1459.63     15.26 o 
  -2   1   4     3022.39     2817.65     33.33 o 
  -1   1   4       88.01      103.46      2.31 o 
   0   1   4    12476.77    12050.98    163.50 o 
   1   1   4     2816.00     2815.70     41.57 o 
   2   1   4      444.43      435.00      6.43 o 
   3   1   4      578.67      661.74      9.49 o 
   4   1   4      123.78      197.28      5.89 o 
   5   1   4      486.54      561.64      8.56 o 
   6   1   4     1968.71     1937.69     29.57 o 
   7   1   4      173.45      157.17      8.18 o 
   8   1   4      117.46       90.99      5.03 o 
   9   1   4      317.39      325.76      9.75 o 
  10   1   4        1.10        1.64      5.56 o 
  11   1   4      377.30      410.89     15.72 o 
  12   1   4      298.02      290.29     29.46 o 
 -13   2   4      249.68      263.67     13.14 o 
 -12   2   4      173.78      154.85      9.72 o 
 -11   2   4       11.87       14.08      5.56 o 
 -10   2   4        0.01       -1.96      3.91 o 
  -9   2   4      318.38      310.06      9.48 o 
  -8   2   4      109.45       89.51      4.17 o 
  -7   2   4        8.33        1.31      2.78 o 
  -6   2   4      250.98      227.15      8.18 o 
  -5   2   4        0.61        5.32      0.93 o 
  -4   2   4       24.81       19.97      1.39 o 
  -3   2   4      782.60      808.02      9.69 o 
  -2   2   4       73.74       63.75      3.93 o 
  -1   2   4      351.22      303.14      4.63 o 
   0   2   4      183.51      193.45      5.89 o 
   1   2   4     1429.05     1415.13     16.89 o 
   2   2   4     2264.08     2504.53     29.40 o 
   3   2   4      645.95      622.11      9.49 o 
   4   2   4      262.51      297.43     12.77 o 
   5   2   4        0.01        1.64      1.64 o 
   6   2   4       66.06       54.42      6.22 o 
   7   2   4      207.35      201.73      6.48 o 
   8   2   4      100.89       83.07      5.77 o 
   9   2   4      308.54      347.61     11.55 o 
  10   2   4      158.07      152.09     11.79 o 
  11   2   4      210.12      185.26     13.33 o 
  12   2   4       35.52       33.58     19.31 o 
 -13   3   4       31.22       30.08     20.30 o 
 -12   3   4      707.56      811.61     40.27 o 
 -11   3   4      426.87      420.62     24.22 o 
 -10   3   4      166.60      172.27      8.84 o 
  -9   3   4      482.81      456.91     23.57 o 
  -8   3   4        1.58        1.31      3.45 o 
  -7   3   4      162.20      163.99      9.82 o 
  -6   3   4      944.09      994.93     14.33 o 
  -5   3   4       13.22        6.70      1.57 o 
  -4   3   4      298.17      269.25      6.55 o 
  -3   3   4        2.84        4.91      1.39 o 
  -2   3   4      863.01      804.85     12.44 o 
  -1   3   4     1120.82     1139.07     12.26 o 
   0   3   4       75.45       29.52      1.39 o 
   1   3   4       80.06       55.91      2.05 o 
   2   3   4      134.39      142.10      3.70 o 
   3   3   4     1598.67     1730.64     23.56 o 
   4   3   4      403.94      368.93      8.09 o 
   5   3   4        0.94        2.78      1.68 o 
   6   3   4       88.21       78.97      4.26 o 
   7   3   4       38.40       27.23      6.87 o 
   8   3   4      278.03      258.03      9.48 o 
   9   3   4      211.24      228.01     12.44 o 
  10   3   4      359.00      353.62     18.19 o 
  11   3   4       26.46        0.01     10.15 o 
  12   3   4       70.54       42.46     17.46 o 
 -12   4   4       94.47       97.95     31.43 o 
 -11   4   4      305.61      352.05     15.96 o 
 -10   4   4     1531.82     1610.21     35.86 o 
  -9   4   4       60.11       63.53      5.33 o 
  -8   4   4     1333.73     1396.54     24.22 o 
  -7   4   4      178.49      165.75      5.66 o 
  -6   4   4       10.01        7.53      2.66 o 
  -5   4   4       55.35       44.53      2.66 o 
  -4   4   4     4614.41     4651.85     61.32 o 
  -3   4   4     1482.47     1516.85     20.12 o 
  -2   4   4      508.58      504.05     12.11 o 
  -1   4   4     1568.70     1613.83     20.31 o 
   0   4   4      134.19      154.84      3.27 o 
   1   4   4      527.76      517.69      8.09 o 
   2   4   4     1007.90     1024.15     17.82 o 
   3   4   4      384.46      428.55      9.41 o 
   4   4   4     1007.16     1009.07     18.56 o 
   5   4   4     2127.32     2279.18     39.47 o 
   6   4   4        4.68       -0.96      2.98 o 
   7   4   4      443.76      452.72     24.22 o 
   8   4   4      379.86      414.22     18.27 o 
   9   4   4        0.01        0.55      8.47 o 
  10   4   4      330.07      338.35     23.91 o 
  11   4   4      245.77      230.45     23.28 o 
 -12   5   4        0.13        4.67     17.68 o 
 -11   5   4        9.50       17.74     10.86 o 
 -10   5   4       57.96       38.12      9.43 o 
  -9   5   4      133.26      108.51      9.69 o 
  -8   5   4       84.14       89.70      6.24 o 
  -7   5   4        1.50        2.81      5.57 o 
  -6   5   4       42.08       43.07      3.93 o 
  -5   5   4        3.31        8.51      2.98 o 
  -4   5   4      454.26      431.55      8.95 o 
  -3   5   4       27.77       19.27      2.98 o 
  -2   5   4     1200.35     1300.56     19.67 o 
  -1   5   4       59.28       47.11      3.14 o 
   0   5   4        4.06        6.77      2.29 o 
   1   5   4     2056.51     2229.29     36.61 o 
   2   5   4      149.41      148.30      6.54 o 
   3   5   4      116.21      102.71      8.84 o 
   4   5   4      661.77      615.25     14.97 o 
   5   5   4      320.26      332.07     12.12 o 
   6   5   4      879.22      941.91     25.94 o 
   7   5   4      343.30      362.09     15.47 o 
   8   5   4      124.31      145.43     16.33 o 
   9   5   4       75.95       50.59     16.04 o 
  10   5   4      402.80      416.34     28.16 o 
 -10   6   4       13.62       -2.98      9.90 o 
  -9   6   4      110.75      100.94     12.24 o 
  -8   6   4        0.03       -0.78      7.20 o 
  -7   6   4       59.28       53.61      7.53 o 
  -6   6   4        4.73        5.27      4.38 o 
  -5   6   4      905.18     1001.98     41.57 o 
  -4   6   4      558.07      590.21     14.23 o 
  -3   6   4        0.49        0.83      4.91 o 
  -2   6   4       76.23       69.28      5.27 o 
  -1   6   4        0.26        4.01      4.58 o 
   0   6   4       26.58       19.12      2.34 o 
   1   6   4       76.15       55.49      8.18 o 
   2   6   4       17.53       10.48      5.89 o 
   3   6   4       88.58       74.12      6.76 o 
   4   6   4      137.65      136.11      8.42 o 
   5   6   4      143.25      141.42     10.11 o 
   6   6   4      232.05      232.00     21.28 o 
   7   6   4        1.26       -7.50     10.51 o 
   8   6   4       20.14       13.51     12.11 o 
   9   6   4       26.41        7.33     14.16 o 
  -9   7   4      288.20      314.66     34.70 o 
  -8   7   4        0.01        2.40      8.20 o 
  -7   7   4        9.34       -3.06      8.18 o 
  -6   7   4       24.51       15.21      6.31 o 
  -5   7   4      401.79      394.17     14.15 o 
  -4   7   4      115.35      102.24      6.82 o 
  -3   7   4      984.01     1039.55     42.56 o 
  -2   7   4       88.52       75.53      5.91 o 
  -1   7   4      600.94      568.39     47.47 o 
   0   7   4       30.32       35.88      6.61 o 
   1   7   4      140.39      139.77     13.75 o 
   2   7   4      127.05      120.88      8.72 o 
   3   7   4      484.84      534.30     17.68 o 
   4   7   4       17.48       20.39      6.05 o 
   5   7   4      109.74       86.82     10.80 o 
   6   7   4      384.11      362.07     25.38 o 
   7   7   4       10.16        1.69     12.71 o 
   8   7   4      204.53      247.46     27.83 o 
  -7   8   4      430.60      414.90     20.95 o 
  -6   8   4        2.61        4.94      9.49 o 
  -5   8   4      112.82      116.48     11.62 o 
  -4   8   4       46.59       43.59      9.49 o 
  -3   8   4        0.08       -3.27      7.73 o 
  -2   8   4       32.25       10.46     10.80 o 
  -1   8   4      707.03      791.50     49.76 o 
   0   8   4       13.56        4.81      7.83 o 
   1   8   4      360.85      406.04     26.52 o 
   2   8   4       46.94       36.88      7.63 o 
   3   8   4      115.20      118.40      9.69 o 
   4   8   4       84.61      104.88     26.52 o 
   5   8   4      202.46      189.31     14.47 o 
   6   8   4       19.01        1.72     11.79 o 
  -3   9   4      248.19      312.77     26.74 o 
  -2   9   4       39.67        7.89     15.46 o 
  -1   9   4       48.29       75.21     16.27 o 
   0   9   4        0.00        7.11     11.45 o 
   1   9   4      444.99      517.55     30.23 o 
   2   9   4        6.58       -8.26     36.66 o 
 -13   0   5      767.07      880.60     46.49 o 
 -11   0   5      973.78     1018.75     35.36 o 
  -9   0   5     3561.80     3803.95     80.53 o 
  -7   0   5      249.70      223.92      6.55 o 
  -5   0   5     2424.94     2506.94     36.01 o 
  -3   0   5     3083.20     2922.69     45.83 o 
  -1   0   5    18666.14    17733.86    375.81 o 
   1   0   5       45.74       56.31      2.62 o 
   3   0   5     1356.14     1477.06     22.92 o 
   5   0   5     1433.02     1592.29     28.15 o 
   7   0   5       83.65       85.11      6.55 o 
   9   0   5       37.22       13.09      6.55 o 
  11   0   5       66.58       43.87     12.44 o 
 -14   1   5       38.42       22.96     11.08 o 
 -13   1   5      242.67      248.59     15.28 o 
 -12   1   5       69.74       60.77      9.69 o 
 -11   1   5      302.25      296.42     11.46 o 
 -10   1   5      130.47      109.95      6.24 o 
  -9   1   5      371.16      362.79      8.95 o 
  -8   1   5      154.04      147.45      4.84 o 
  -7   1   5     1425.14     1396.18     19.94 o 
  -6   1   5     2368.02     2391.21     27.31 o 
  -5   1   5      419.30      533.73     11.79 o 
  -4   1   5      115.64      129.65      2.66 o 
  -3   1   5       59.30       58.01      2.05 o 
  -2   1   5        3.41        5.07      1.96 o 
  -1   1   5      786.61      752.35      9.26 o 
   0   1   5    15295.24    15256.86    265.42 o 
   1   1   5      384.51      360.45      7.53 o 
   2   1   5      478.63      449.32      6.90 o 
   3   1   5        0.02        0.79      1.09 o 
   4   1   5      379.49      371.70      6.43 o 
   5   1   5      568.45      575.15      9.88 o 
   6   1   5     2318.24     2457.91     35.36 o 
   7   1   5       25.42       14.10      2.98 o 
   8   1   5      415.92      424.28     18.99 o 
   9   1   5       54.60       39.27      5.31 o 
  10   1   5       20.70       21.97      6.15 o 
  11   1   5        0.01        2.56      7.16 o 
  12   1   5      322.31      259.09     18.07 o 
 -13   2   5        7.77        3.23      7.24 o 
 -12   2   5       13.49        9.72      5.97 o 
 -11   2   5       23.08       13.72      5.31 o 
 -10   2   5      152.90      138.83      9.82 o 
  -9   2   5       53.69       39.20      6.55 o 
  -8   2   5      424.39      427.07      9.88 o 
  -7   2   5       72.42       65.61      5.57 o 
  -6   2   5       67.05       69.40      2.31 o 
  -5   2   5        0.81        3.01      1.09 o 
  -4   2   5     2846.83     2919.76     31.19 o 
  -3   2   5      262.60      264.95      5.57 o 
  -2   2   5      285.06      256.99      4.17 o 
  -1   2   5      643.82      620.75      7.83 o 
   0   2   5      123.53      113.93      2.31 o 
   1   2   5     1120.74     1230.31     23.24 o 
   2   2   5      642.52      535.30      7.63 o 
   3   2   5      163.43      172.30      6.22 o 
   4   2   5     1601.51     1560.20     20.35 o 
   5   2   5      434.39      462.98      8.33 o 
   6   2   5      286.12      300.90     11.79 o 
   7   2   5      182.00      166.70      9.17 o 
   8   2   5     1304.80     1435.25     35.14 o 
   9   2   5      373.32      389.81     15.89 o 
  10   2   5      601.13      624.87     21.52 o 
  11   2   5      471.22      445.41     34.70 o 
  12   2   5       56.23       43.08     15.07 o 
 -13   3   5      405.60      440.20     23.43 o 
 -12   3   5       59.94       48.64      7.83 o 
 -11   3   5      166.31      165.01     17.02 o 
 -10   3   5        8.43        3.21      4.56 o 
  -9   3   5      104.82       79.22      6.14 o 
  -8   3   5      821.78      842.52     16.04 o 
  -7   3   5     1469.67     1518.31     22.91 o 
  -6   3   5      818.85      828.02     23.57 o 
  -5   3   5       15.51       22.58      4.58 o 
  -4   3   5      875.15      948.92     11.80 o 
  -3   3   5        0.33        2.95      1.39 o 
  -2   3   5      213.98      196.45      3.70 o 
  -1   3   5     3104.74     3252.48     35.70 o 
   0   3   5       51.08       24.01      1.64 o 
   1   3   5       19.65       20.22      3.60 o 
   2   3   5       50.04       45.27      1.96 o 
   3   3   5        2.22        0.22      0.65 o 
   4   3   5      901.48      918.16     16.04 o 
   5   3   5     1869.27     2025.18     75.62 o 
   6   3   5      654.98      660.92     15.89 o 
   7   3   5        0.65       -4.36      5.31 o 
   8   3   5       55.01       56.56      7.53 o 
   9   3   5       32.23       31.50     13.42 o 
  10   3   5      608.42      650.07     32.72 o 
  11   3   5       81.26       40.68     14.28 o 
 -12   4   5      689.98      770.34     27.60 o 
 -11   4   5       90.04       88.66     15.06 o 
 -10   4   5      111.31      103.22      7.63 o 
  -9   4   5      373.33      388.34     21.61 o 
  -8   4   5       25.52       19.90      3.14 o 
  -7   4   5       66.06       60.03      9.82 o 
  -6   4   5     1542.19     1604.89     44.19 o 
  -5   4   5      205.09      211.17      5.57 o 
  -4   4   5     1785.27     1889.49     27.98 o 
  -3   4   5      542.36      504.93      8.56 o 
  -2   4   5        8.07        2.95      1.39 o 
  -1   4   5       23.98       38.44      2.29 o 
   0   4   5      197.23      197.07      4.09 o 
   1   4   5      142.28      112.02      3.51 o 
   2   4   5        2.71       -1.43      2.51 o 
   3   4   5      708.73      668.47     13.98 o 
   4   4   5      353.90      320.63     14.08 o 
   5   4   5      169.56      153.29      6.87 o 
   6   4   5       21.09       21.53      5.37 o 
   7   4   5       27.00       14.21     10.48 o 
   8   4   5       22.12       22.62      9.12 o 
   9   4   5      176.29      172.69     27.83 o 
  10   4   5        9.18        1.85     16.04 o 
  11   4   5        4.31        9.27     14.91 o 
 -12   5   5      171.45      164.32     15.75 o 
 -11   5   5      903.72     1013.82     39.84 o 
 -10   5   5      548.54      609.76     21.68 o 
  -9   5   5       73.45       48.99     11.46 o 
  -8   5   5      897.78      935.61     21.86 o 
  -7   5   5      207.05      193.29      7.83 o 
  -6   5   5      325.54      328.48      7.99 o 
  -5   5   5     2147.94     2213.28     86.10 o 
  -4   5   5      213.37      192.13      6.76 o 
  -3   5   5      551.13      528.91     10.70 o 
  -2   5   5      281.68      267.06      6.76 o 
  -1   5   5        1.38        2.10      2.62 o 
   0   5   5      106.91       84.06      3.27 o 
   1   5   5     1885.93     2013.94     72.02 o 
   2   5   5        6.67        0.13      3.27 o 
   3   5   5     1607.41     1740.51     34.23 o 
   4   5   5      683.99      715.88     19.86 o 
   5   5   5      117.70       96.46      7.72 o 
   6   5   5      415.26      423.88     16.37 o 
   7   5   5       52.99       33.02      8.31 o 
   8   5   5        2.11        4.50     11.13 o 
   9   5   5      457.16      532.58     30.66 o 
  10   5   5       92.19       62.74     16.81 o 
 -10   6   5       73.36       58.05     15.39 o 
  -9   6   5       26.30       16.52      8.60 o 
  -8   6   5      104.60       93.50      8.23 o 
  -7   6   5        7.40       -1.40      6.55 o 
  -6   6   5      124.50      107.94      7.16 o 
  -5   6   5      406.83      446.65     20.95 o 
  -4   6   5      286.06      282.77     19.31 o 
  -3   6   5        9.67        5.44      3.96 o 
  -2   6   5      105.27       87.50      5.55 o 
  -1   6   5      493.37      534.73     14.41 o 
   0   6   5      152.92      129.79     24.22 o 
   1   6   5      742.23      804.64     19.67 o 
   2   6   5      197.93      193.60      8.82 o 
   3   6   5       67.44       58.19      5.93 o 
   4   6   5      877.26      945.36     25.28 o 
   5   6   5      340.78      382.06     24.55 o 
   6   6   5        1.35       -0.80      8.35 o 
   7   6   5      223.15      228.94     32.41 o 
   8   6   5       96.09       84.15     14.76 o 
   9   6   5       27.04       32.56     14.76 o 
  -9   7   5        0.66       -1.96     10.83 o 
  -8   7   5      274.43      273.99     29.14 o 
  -7   7   5       45.98       33.05      8.33 o 
  -6   7   5        6.88       -3.82      5.66 o 
  -5   7   5        0.01       -5.21      5.21 o 
  -4   7   5       48.95       42.28      6.87 o 
  -3   7   5        2.13       -0.21      7.53 o 
  -2   7   5      192.79      184.42     21.93 o 
  -1   7   5      279.00      251.48     20.62 o 
   0   7   5       94.71       77.59      7.99 o 
   1   7   5      462.48      521.45     18.54 o 
   2   7   5        6.13        2.51      5.31 o 
   3   7   5      167.12      172.68     17.02 o 
   4   7   5       16.12       12.24      6.42 o 
   5   7   5        2.15       -0.23      8.58 o 
   6   7   5        0.96      -12.24     12.24 o 
   7   7   5       45.48       66.45     15.66 o 
  -7   8   5       41.04       32.13     13.42 o 
  -6   8   5      293.18      324.96     18.71 o 
  -5   8   5       27.00       27.23      9.41 o 
  -4   8   5        3.10        1.31     10.06 o 
  -3   8   5       94.69       79.00     11.48 o 
  -2   8   5      180.38      213.68     16.70 o 
  -1   8   5       12.84        6.98      7.02 o 
   0   8   5      453.52      499.66     19.81 o 
   1   8   5       15.84        5.20      7.36 o 
   2   8   5       35.62       36.07      8.95 o 
   3   8   5      180.66      190.90     38.30 o 
   4   8   5      164.80      155.62     16.34 o 
   5   8   5        1.16       -5.76     12.05 o 
  -3   9   5        3.62      -13.09     20.95 o 
  -2   9   5       79.56       65.73     18.84 o 
  -1   9   5       94.93       79.53     15.23 o 
   0   9   5        6.77        3.36     15.06 o 
   1   9   5       88.11       67.47     28.81 o 
 -14   0   6      722.12      779.12     41.90 o 
 -12   0   6       16.14       16.37     12.44 o 
 -10   0   6       51.10       40.59      6.55 o 
  -8   0   6     1500.26     1410.28     30.12 o 
  -6   0   6       44.00       49.10      2.62 o 
  -4   0   6      102.79       64.82      2.62 o 
  -2   0   6       13.93       12.44      1.96 o 
   0   0   6       23.06       30.12      1.96 o 
   2   0   6      256.25      274.33      7.20 o 
   4   0   6     1433.43     1462.65     24.88 o 
   6   0   6        7.57        5.89      3.93 o 
   8   0   6      151.40      153.86      9.82 o 
  10   0   6      534.52      493.01     24.22 o 
  12   0   6       12.40       15.71     13.09 o 
 -14   1   6       26.89       18.28     12.77 o 
 -13   1   6      166.63      152.51     21.28 o 
 -12   1   6      172.79      170.34     10.41 o 
 -11   1   6      303.06      286.41     11.00 o 
 -10   1   6      152.37      138.96     13.75 o 
  -9   1   6      247.41      243.10      6.90 o 
  -8   1   6      603.68      611.20     11.33 o 
  -7   1   6     1206.65     1218.17     18.18 o 
  -6   1   6       78.52       66.65      3.60 o 
  -5   1   6      604.07      546.00      7.83 o 
  -4   1   6      502.40      447.81      6.14 o 
  -3   1   6       18.20       10.50      1.09 o 
  -2   1   6       15.62        8.51      1.09 o 
  -1   1   6      108.30       78.55      3.93 o 
   0   1   6       39.07       25.71      1.31 o 
   1   1   6     2727.48     2825.18     35.42 o 
   2   1   6      169.29      180.87      3.87 o 
   3   1   6       25.82       25.69      1.96 o 
   4   1   6     1185.19     1198.81     15.73 o 
   5   1   6      270.98      239.37      6.43 o 
   6   1   6       53.08       30.86      5.24 o 
   7   1   6     1380.84     1423.93     26.94 o 
   8   1   6      271.57      221.12     12.77 o 
   9   1   6      507.01      523.54     20.62 o 
  10   1   6       29.79       17.93      5.97 o 
  11   1   6      205.16      184.56     14.08 o 
  12   1   6      498.43      486.73     24.10 o 
 -13   2   6     1109.90     1301.03     42.31 o 
 -12   2   6      154.11      134.99     12.11 o 
 -11   2   6      303.92      302.17     23.57 o 
 -10   2   6        4.21        2.26      6.87 o 
  -9   2   6      898.31      893.79     19.01 o 
  -8   2   6       50.58       41.78      4.09 o 
  -7   2   6      837.71      807.32     13.75 o 
  -6   2   6      780.97      764.72     10.80 o 
  -5   2   6      115.58      107.22      4.26 o 
  -4   2   6      659.24      690.82      8.76 o 
  -3   2   6     4989.96     4760.08     52.97 o 
  -2   2   6        7.09        5.02      1.09 o 
  -1   2   6     2661.89     2635.07     32.23 o 
   0   2   6     4734.98     5123.98     62.74 o 
   1   2   6      209.85      193.91      4.09 o 
   2   2   6       75.25       58.64      2.31 o 
   3   2   6     3117.90     3330.42     42.31 o 
   4   2   6       24.91       19.06      3.27 o 
   5   2   6     1160.67     1200.50     29.79 o 
   6   2   6      217.25      210.73      7.24 o 
   7   2   6       37.49       30.93      4.56 o 
   8   2   6      214.93      152.52      8.09 o 
   9   2   6     1788.20     1974.58     55.05 o 
  10   2   6      109.86       91.25      9.08 o 
  11   2   6       88.46       63.25     14.32 o 
 -13   3   6      387.10      385.20     21.61 o 
 -12   3   6       10.13       10.84      5.77 o 
 -11   3   6      171.66      177.03     10.15 o 
 -10   3   6       72.85       61.14      5.50 o 
  -9   3   6        2.15        7.28      4.26 o 
  -8   3   6      784.11      786.24     19.64 o 
  -7   3   6      471.71      463.41     14.08 o 
  -6   3   6        3.67        5.57      1.85 o 
  -5   3   6     1716.23     1720.72     20.82 o 
  -4   3   6       23.39       21.36      2.05 o 
  -3   3   6      220.12      185.07      4.38 o 
  -2   3   6      592.85      558.66      8.29 o 
  -1   3   6     1735.60     1742.44     20.50 o 
   0   3   6      119.94      121.60      4.26 o 
   1   3   6     2635.84     2620.05     32.83 o 
   2   3   6      709.35      688.69     10.85 o 
   3   3   6      440.08      470.08      7.86 o 
   4   3   6        2.18        2.40      1.17 o 
   5   3   6      327.02      321.29      9.49 o 
   6   3   6        0.20        1.81      2.98 o 
   7   3   6      771.37      749.83     21.66 o 
   8   3   6      923.04      992.27     29.57 o 
   9   3   6      240.71      232.08     23.57 o 
  10   3   6      290.51      272.98     23.27 o 
  11   3   6       44.85       41.25     13.89 o 
 -12   4   6       36.66       14.62      8.29 o 
 -11   4   6       55.65       43.51      8.82 o 
 -10   4   6       17.48       15.36      5.03 o 
  -9   4   6       23.05       12.91      4.84 o 
  -8   4   6        5.60        5.44      2.78 o 
  -7   4   6      316.75      312.41      7.71 o 
  -6   4   6       44.33       39.09      3.14 o 
  -5   4   6      170.41      173.86      7.86 o 
  -4   4   6       25.94       25.32      2.66 o 
  -3   4   6      120.60       97.47      4.91 o 
  -2   4   6        9.47       11.68      2.05 o 
  -1   4   6        6.58        5.73      1.64 o 
   0   4   6       93.85       86.61      2.98 o 
   1   4   6        0.14        3.06      1.76 o 
   2   4   6        0.57        1.40      0.65 o 
   3   4   6      103.61       78.52      5.05 o 
   4   4   6       30.93       16.63      4.04 o 
   5   4   6        7.28        1.47     10.15 o 
   6   4   6       62.07       47.30      6.50 o 
   7   4   6      145.04      140.31     24.22 o 
   8   4   6      172.26      152.84     14.97 o 
   9   4   6       39.11       27.19     11.26 o 
  10   4   6      490.23      531.88     32.71 o 
 -12   5   6       40.89       24.26     12.38 o 
 -11   5   6       67.98       56.02     11.65 o 
 -10   5   6       98.03       68.13      8.47 o 
  -9   5   6      233.26      231.49     17.02 o 
  -8   5   6      196.54      192.50      8.33 o 
  -7   5   6      132.98      118.42      6.70 o 
  -6   5   6      146.37      147.71      6.14 o 
  -5   5   6      117.71      106.64     13.75 o 
  -4   5   6      554.67      574.33     37.97 o 
  -3   5   6      593.95      598.47     12.35 o 
  -2   5   6       21.01       18.79      3.60 o 
  -1   5   6      294.82      303.70      7.73 o 
   0   5   6       53.46       37.52      3.14 o 
   1   5   6      557.92      548.71     14.14 o 
   2   5   6      461.09      439.45     12.94 o 
   3   5   6      124.51      115.07      9.82 o 
   4   5   6       54.83       43.72      6.67 o 
   5   5   6       15.88        7.72      7.53 o 
   6   5   6        0.04        8.45      5.49 o 
   7   5   6      277.20      244.95     16.00 o 
   8   5   6        3.53        1.88     11.28 o 
   9   5   6      198.01      226.97     21.81 o 
  10   5   6       47.29       21.06     27.50 o 
 -10   6   6      153.61      131.94     30.77 o 
  -9   6   6      190.41      202.74     24.55 o 
  -8   6   6       10.22       12.74      7.54 o 
  -7   6   6       76.23       68.10      7.92 o 
  -6   6   6     1014.24     1089.10     25.17 o 
  -5   6   6        2.07        6.98      4.09 o 
  -4   6   6      202.35      222.70      8.58 o 
  -3   6   6      356.86      382.81     11.26 o 
  -2   6   6      131.91      116.44      7.53 o 
  -1   6   6       56.96       35.66      6.22 o 
   0   6   6      646.93      665.66     20.30 o 
   1   6   6       42.28       54.22      7.08 o 
   2   6   6      606.19      628.88     28.48 o 
   3   6   6      572.70      603.49     16.36 o 
   4   6   6      285.89      319.41     14.74 o 
   5   6   6       31.42       25.44      7.29 o 
   6   6   6      479.92      551.73     24.88 o 
   7   6   6       66.74       50.25     15.50 o 
   8   6   6      423.69      465.69     44.85 o 
  -9   7   6       45.13       26.67     13.75 o 
  -8   7   6      711.96      803.97     26.11 o 
  -7   7   6      150.60      128.86     10.51 o 
  -6   7   6        6.31        2.81      7.08 o 
  -5   7   6        3.93       10.99      5.72 o 
  -4   7   6      259.50      265.06     21.61 o 
  -3   7   6       73.62       54.30      6.55 o 
  -2   7   6      122.92      126.39     15.39 o 
  -1   7   6       66.41       49.84      8.48 o 
   0   7   6      117.08      109.31     10.15 o 
   1   7   6       25.57       27.07      6.94 o 
   2   7   6      234.00      243.41     12.57 o 
   3   7   6      330.81      351.70     33.39 o 
   4   7   6      970.79     1105.69     39.24 o 
   5   7   6       15.19        5.11      9.81 o 
   6   7   6       28.76        7.38     12.40 o 
   7   7   6      127.77       99.80     18.52 o 
  -7   8   6       25.96        2.84     12.17 o 
  -6   8   6       24.74       16.08     14.73 o 
  -5   8   6      144.85      139.26     11.98 o 
  -4   8   6      193.36      153.69     16.89 o 
  -3   8   6       22.57        3.98     11.46 o 
  -2   8   6       11.07       12.44      7.87 o 
  -1   8   6      148.74      154.13     13.68 o 
   0   8   6        1.03        5.91      7.63 o 
   1   8   6       19.55       -1.43      9.89 o 
   2   8   6      157.58      160.08     16.42 o 
   3   8   6       18.37        5.87      9.83 o 
   4   8   6       37.25       34.28     12.51 o 
   5   8   6      549.59      550.24     31.18 o 
  -1   9   6        1.40        5.93     12.62 o 
 -13   0   7       53.59       39.94     11.79 o 
 -11   0   7       17.33        5.89      7.20 o 
  -9   0   7     2145.70     2172.38     43.87 o 
  -7   0   7       36.49       22.26      3.27 o 
  -5   0   7        3.23        5.24      1.96 o 
  -3   0   7    11651.66    11847.24    155.17 o 
  -1   0   7     2622.64     2637.23     39.28 o 
   1   0   7      211.42      246.18      6.55 o 
   3   0   7     1630.66     1581.16     34.05 o 
   5   0   7     4906.50     5287.55    102.79 o 
   7   0   7       21.75       10.48      5.24 o 
   9   0   7     2842.46     3171.48    108.03 o 
  11   0   7      807.08      948.04     49.76 o 
 -14   1   7       13.77       15.04     10.81 o 
 -13   1   7       14.46       12.13      7.83 o 
 -12   1   7      475.17      482.89     16.86 o 
 -11   1   7        0.09        3.37      5.97 o 
 -10   1   7     1029.54     1080.24     22.59 o 
  -9   1   7      294.05      290.25      7.71 o 
  -8   1   7      363.78      333.82     12.11 o 
  -7   1   7       23.03       19.25      2.05 o 
  -6   1   7      795.21      714.31     11.11 o 
  -5   1   7      444.10      356.42      5.77 o 
  -4   1   7     2636.57     2783.31     28.00 o 
  -3   1   7       24.73       19.09      1.57 o 
  -2   1   7      546.81      562.06      7.16 o 
  -1   1   7       78.00      101.62      2.51 o 
   0   1   7     2969.30     3254.72     40.41 o 
   1   1   7       94.40       57.08      2.62 o 
   2   1   7       15.16        8.06      1.57 o 
   3   1   7      674.39      715.48      9.90 o 
   4   1   7       20.35       10.12      2.18 o 
   5   1   7      521.13      533.23      9.88 o 
   6   1   7       61.87       40.21      4.91 o 
   7   1   7     1069.81     1111.66     21.06 o 
   8   1   7       54.54       30.56      4.56 o 
   9   1   7       61.24       32.53      5.89 o 
  10   1   7        0.11       10.64      7.67 o 
  11   1   7      266.70      252.61     23.90 o 
 -13   2   7       16.68       15.13      8.18 o 
 -12   2   7      449.60      427.32     14.53 o 
 -11   2   7      167.95      157.15     16.70 o 
 -10   2   7      232.24      233.21     10.11 o 
  -9   2   7       26.95       14.08      4.04 o 
  -8   2   7      774.70      745.63     15.24 o 
  -7   2   7      497.93      505.98     10.15 o 
  -6   2   7      726.62      734.09     13.75 o 
  -5   2   7      251.30      231.15      5.09 o 
  -4   2   7     1473.43     1447.08     18.04 o 
  -3   2   7       21.74       17.13      1.57 o 
  -2   2   7     1111.02     1064.63     14.79 o 
  -1   2   7      192.24      205.86      6.22 o 
   0   2   7     2374.61     2449.67     34.03 o 
   1   2   7     1256.61     1318.08     18.71 o 
   2   2   7     1586.01     1680.66     25.21 o 
   3   2   7        0.62       -0.74      3.60 o 
   4   2   7      988.66     1065.95     15.07 o 
   5   2   7        4.35        5.24      2.51 o 
   6   2   7       32.34       19.74      3.91 o 
   7   2   7      179.67      116.98      7.87 o 
   8   2   7        0.16       -0.83      4.38 o 
   9   2   7        0.18        7.60      5.81 o 
  10   2   7       39.28        2.95      7.36 o 
  11   2   7      140.87       80.13     12.69 o 
 -13   3   7       41.88       15.79     14.08 o 
 -12   3   7      331.80      358.78     15.39 o 
 -11   3   7        1.49        0.40      5.97 o 
 -10   3   7      562.72      589.52     15.73 o 
  -9   3   7       45.73       51.98      7.86 o 
  -8   3   7       50.92       62.10      3.93 o 
  -7   3   7       47.49       38.67      2.51 o 
  -6   3   7      287.30      283.20      6.02 o 
  -5   3   7      506.46      474.02      7.87 o 
  -4   3   7      928.45      954.34     13.37 o 
  -3   3   7        6.68        3.93      1.85 o 
  -2   3   7      157.04      164.12      4.26 o 
  -1   3   7      133.36      121.91      3.14 o 
   0   3   7      171.06      179.07      4.38 o 
   1   3   7     3414.47     3765.29     62.61 o 
   2   3   7     2135.66     2363.18     32.80 o 
   3   3   7      122.25       97.26      3.14 o 
   4   3   7      497.61      494.82      9.68 o 
   5   3   7        6.40       -1.19      2.27 o 
   6   3   7       77.33       68.21     12.77 o 
   7   3   7     1409.28     1446.42     37.60 o 
   8   3   7        0.23        3.49     12.44 o 
   9   3   7      214.18      189.25     16.52 o 
  10   3   7       10.00        6.58     22.26 o 
  11   3   7      176.74      158.34     46.81 o 
 -12   4   7      126.03      125.63     15.06 o 
 -11   4   7        4.94        0.82      6.24 o 
 -10   4   7       85.99       60.78      7.24 o 
  -9   4   7        5.86        1.91      5.19 o 
  -8   4   7      207.76      182.55     13.09 o 
  -7   4   7       33.18       28.21      3.27 o 
  -6   4   7       14.58       19.09      2.98 o 
  -5   4   7      382.26      411.82      8.95 o 
  -4   4   7      792.20      812.36     14.89 o 
  -3   4   7      113.15       97.25      4.26 o 
  -2   4   7       16.81       10.69      2.05 o 
  -1   4   7      353.02      337.59      7.86 o 
   0   4   7     1243.31     1273.52     21.90 o 
   1   4   7      475.94      519.34     11.49 o 
   2   4   7     1010.18     1030.05     32.74 o 
   3   4   7      814.98      865.32     23.90 o 
   4   4   7      270.05      248.20      9.22 o 
   5   4   7      364.29      341.99     13.09 o 
   6   4   7       45.00       42.56      6.44 o 
   7   4   7        6.69       10.88      7.73 o 
   8   4   7      633.64      625.16     28.82 o 
   9   4   7      388.02      366.52     25.17 o 
  10   4   7        8.10      -12.63     37.65 o 
 -11   5   7        5.31       12.29     18.66 o 
 -10   5   7        8.72       12.66      6.76 o 
  -9   5   7      437.16      435.50     13.84 o 
  -8   5   7      151.34      136.71      7.16 o 
  -7   5   7      832.80      835.65     18.36 o 
  -6   5   7      211.85      219.92     20.95 o 
  -5   5   7      697.94      688.70     15.57 o 
  -4   5   7      358.40      360.14     10.52 o 
  -3   5   7       59.38       52.38      4.09 o 
  -2   5   7       48.42       42.37      4.26 o 
  -1   5   7      462.67      466.42     10.41 o 
   0   5   7      891.44      896.25     20.10 o 
   1   5   7     1015.31     1060.73     23.24 o 
   2   5   7      173.03      165.91      8.48 o 
   3   5   7      251.42      251.98     10.65 o 
   4   5   7     1133.98     1280.46     30.04 o 
   5   5   7      255.02      260.92     22.92 o 
   6   5   7      875.87      973.46     27.46 o 
   7   5   7      378.18      404.30     34.37 o 
   8   5   7       78.28       63.68     14.26 o 
   9   5   7       52.66       31.30     15.09 o 
 -10   6   7       36.13       25.10      9.37 o 
  -9   6   7       18.19       18.74     10.15 o 
  -8   6   7      188.32      177.42     10.78 o 
  -7   6   7        1.52        0.00      5.09 o 
  -6   6   7      586.15      618.76     15.62 o 
  -5   6   7     1174.79     1276.96     58.60 o 
  -4   6   7        1.99        2.34      5.89 o 
  -3   6   7       80.37       80.65     12.11 o 
  -2   6   7      228.79      203.60      8.92 o 
  -1   6   7       32.28       25.53      3.96 o 
   0   6   7      223.04      195.78     11.55 o 
   1   6   7      247.16      216.88     11.55 o 
   2   6   7       21.23       22.34      5.50 o 
   3   6   7       22.30       11.59      6.04 o 
   4   6   7      155.71      139.08     18.00 o 
   5   6   7        0.19        3.95      8.84 o 
   6   6   7        1.35        3.78      9.69 o 
   7   6   7        9.66       -6.73     13.98 o 
   8   6   7       51.47       21.07     39.94 o 
  -9   7   7      144.87      146.50     13.44 o 
  -8   7   7       33.89       26.13      9.56 o 
  -7   7   7      160.27      145.92     10.90 o 
  -6   7   7       20.13       16.87     15.06 o 
  -5   7   7       21.76       22.81      6.31 o 
  -4   7   7       37.05       36.11     10.48 o 
  -3   7   7      872.05     1034.75     33.06 o 
  -2   7   7      118.10      118.86     12.11 o 
  -1   7   7      215.63      231.43     14.45 o 
   0   7   7       60.31       37.92      9.02 o 
   1   7   7      208.70      192.42     11.80 o 
   2   7   7      206.26      192.68     19.97 o 
   3   7   7       35.04       16.23      8.51 o 
   4   7   7        1.20       -0.75      7.72 o 
   5   7   7       36.40       31.88     11.10 o 
   6   7   7        0.18       -6.81     11.33 o 
  -6   8   7       27.37       16.82     10.42 o 
  -5   8   7        0.01        2.03     14.94 o 
  -4   8   7      250.27      229.59     24.22 o 
  -3   8   7       10.33       24.00     11.20 o 
  -2   8   7      112.23       86.98     15.85 o 
  -1   8   7       15.69      -11.08     17.02 o 
   0   8   7      154.19      182.58     28.81 o 
   1   8   7        0.54        2.21     11.00 o 
   2   8   7      208.90      226.97     17.38 o 
   3   8   7       21.34        8.23     14.08 o 
   4   8   7       25.85       16.76     17.63 o 
 -14   0   8      451.81      473.37     30.77 o 
 -12   0   8     1243.14     1357.24     45.83 o 
 -10   0   8      267.81      246.18     12.44 o 
  -8   0   8     1112.47     1167.37     23.57 o 
  -6   0   8     1422.14     1406.35     26.84 o 
  -4   0   8     2188.60     2429.68     37.97 o 
  -2   0   8     4796.79     5207.02     76.60 o 
   0   0   8     3515.23     3714.91     61.54 o 
   2   0   8      284.46      314.27      9.17 o 
   4   0   8     2546.95     2598.60     52.38 o 
   6   0   8        6.11        5.24      4.58 o 
   8   0   8        3.98        9.17      5.89 o 
  10   0   8       70.58       73.33     13.09 o 
 -14   1   8       83.91      112.98     18.00 o 
 -13   1   8       50.36       45.90     11.46 o 
 -12   1   8      314.48      278.79     21.28 o 
 -11   1   8      107.19       96.60     11.46 o 
 -10   1   8      268.99      265.71      9.32 o 
  -9   1   8      185.74      172.57      6.43 o 
  -8   1   8       39.44       32.85      2.51 o 
  -7   1   8      177.06      150.34      7.86 o 
  -6   1   8      884.54      853.48     12.94 o 
  -5   1   8       40.80       34.30      2.05 o 
  -4   1   8     2825.12     2884.36     30.72 o 
  -3   1   8       76.08       72.94      2.51 o 
  -2   1   8     1002.87     1044.45     13.42 o 
  -1   1   8     2511.33     2781.11     37.32 o 
   0   1   8     8127.64     8935.98    108.44 o 
   1   1   8      145.53      144.79      3.91 o 
   2   1   8     3339.77     3472.73     47.82 o 
   3   1   8      500.90      563.72     11.74 o 
   4   1   8      375.63      353.50     10.15 o 
   5   1   8      139.99      125.86      5.03 o 
   6   1   8      501.12      507.91     13.75 o 
   7   1   8       94.62       78.21      5.77 o 
   8   1   8      517.87      545.15     18.33 o 
   9   1   8       29.71       18.44      5.66 o 
  10   1   8       45.15       36.91      8.29 o 
  11   1   8       33.14       18.49     11.80 o 
 -13   2   8      610.14      671.22     22.63 o 
 -12   2   8        0.00        1.99      5.77 o 
 -11   2   8       47.90       31.68      7.36 o 
 -10   2   8       50.74       40.66      5.72 o 
  -9   2   8       16.13       20.40      4.84 o 
  -8   2   8     1068.61     1038.16     32.08 o 
  -7   2   8      900.37      898.45     15.09 o 
  -6   2   8        4.96        3.93      2.95 o 
  -5   2   8      633.69      642.41     10.41 o 
  -4   2   8        1.94        4.77      1.57 o 
  -3   2   8      329.09      375.29      6.24 o 
  -2   2   8       21.22       18.33      1.17 o 
  -1   2   8      319.71      312.35      9.17 o 
   0   2   8     2282.94     2585.55     36.61 o 
   1   2   8        0.07        0.65      1.96 o 
   2   2   8      663.20      684.05     12.19 o 
   3   2   8       73.63       61.53      4.91 o 
   4   2   8      174.31      179.23      5.64 o 
   5   2   8      818.18      821.60     16.37 o 
   6   2   8      353.32      327.98     12.44 o 
   7   2   8        4.83        3.93      4.63 o 
   8   2   8      283.58      260.13     11.08 o 
   9   2   8      494.73      502.52     17.11 o 
  10   2   8      332.63      307.30     18.93 o 
  11   2   8      475.48      566.46     48.45 o 
 -13   3   8      146.69      165.38     15.66 o 
 -12   3   8       30.34       25.35      9.82 o 
 -11   3   8       53.38       43.10      6.90 o 
 -10   3   8      619.56      616.29     16.99 o 
  -9   3   8      947.29      909.61     36.34 o 
  -8   3   8      450.59      419.29     19.64 o 
  -7   3   8      752.85      769.63     12.04 o 
  -6   3   8      140.98      144.90      5.89 o 
  -5   3   8       34.00       30.96      3.60 o 
  -4   3   8     2344.52     2459.10     46.16 o 
  -3   3   8      914.40      875.60     15.00 o 
  -2   3   8     1062.25     1087.42     19.19 o 
  -1   3   8        2.92        0.44      1.31 o 
   0   3   8      252.55      223.01      6.23 o 
   1   3   8      538.53      581.40     11.75 o 
   2   3   8     1697.73     1811.58     28.60 o 
   3   3   8      477.56      506.72      9.20 o 
   4   3   8       12.63        8.21      2.18 o 
   5   3   8      829.33      779.48     19.53 o 
   6   3   8      144.13      126.86      7.24 o 
   7   3   8      319.80      324.35     15.41 o 
   8   3   8       22.25       14.45      8.00 o 
   9   3   8       10.33       -1.52     10.48 o 
  10   3   8        5.42       -4.15     10.35 o 
 -12   4   8      287.93      276.09     16.83 o 
 -11   4   8      128.16      131.43     10.62 o 
 -10   4   8      280.46      263.08     14.40 o 
  -9   4   8      348.89      313.34     12.44 o 
  -8   4   8      334.35      363.20     13.09 o 
  -7   4   8       45.50       37.39      4.56 o 
  -6   4   8      658.72      659.05     12.04 o 
  -5   4   8      356.94      345.90      8.60 o 
  -4   4   8      181.22      154.69      5.19 o 
  -3   4   8        0.18        0.65      2.31 o 
  -2   4   8     2521.41     2605.48     40.64 o 
  -1   4   8      155.14      143.34      4.71 o 
   0   4   8     1297.33     1297.42     26.11 o 
   1   4   8      105.01       94.73      5.96 o 
   2   4   8      286.25      319.13     10.15 o 
   3   4   8      272.25      270.11     19.31 o 
   4   4   8     2774.20     3060.10     64.30 o 
   5   4   8     1152.44     1281.60     30.62 o 
   6   4   8      347.35      380.17     15.04 o 
   7   4   8      781.26      786.46     30.12 o 
   8   4   8       53.97       28.62     14.73 o 
   9   4   8      216.43      241.80     22.88 o 
  10   4   8      563.23      652.95     38.19 o 
 -11   5   8       48.15       34.27      9.41 o 
 -10   5   8      104.13       95.68     10.17 o 
  -9   5   8       43.81       29.89      6.22 o 
  -8   5   8      310.79      297.83     10.65 o 
  -7   5   8      471.87      499.29     12.94 o 
  -6   5   8       44.98       17.78      5.89 o 
  -5   5   8     1004.41     1049.16     21.05 o 
  -4   5   8       59.89       54.27      5.33 o 
  -3   5   8       70.36       67.35      4.56 o 
  -2   5   8      168.98      155.82      5.33 o 
  -1   5   8      516.21      555.90     12.29 o 
   0   5   8        2.98        4.58      3.27 o 
   1   5   8       18.14       24.88      2.93 o 
   2   5   8      427.55      436.24     18.74 o 
   3   5   8      163.39      146.45      8.84 o 
   4   5   8        8.16        6.05      9.17 o 
   5   5   8       69.98       64.36      8.00 o 
   6   5   8        1.17       -0.88      6.31 o 
   7   5   8       70.82       61.75     12.24 o 
   8   5   8      306.51      337.72     27.12 o 
   9   5   8      279.18      297.95     25.67 o 
 -10   6   8      164.19      177.56     41.57 o 
  -9   6   8      104.07       94.34     14.73 o 
  -8   6   8        0.15       -0.41      6.97 o 
  -7   6   8        5.45       -2.29      6.02 o 
  -6   6   8       18.03       12.92      5.31 o 
  -5   6   8      201.23      205.11      8.47 o 
  -4   6   8       88.48       76.06      6.64 o 
  -3   6   8      119.81      111.51     14.73 o 
  -2   6   8        5.91        3.34      4.04 o 
  -1   6   8       24.43       15.49      6.22 o 
   0   6   8      367.29      302.61     15.26 o 
   1   6   8      648.00      623.36     30.12 o 
   2   6   8       64.94       67.65     12.44 o 
   3   6   8        8.99       -1.61      6.55 o 
   4   6   8        1.73        2.40     16.37 o 
   5   6   8      289.90      300.36     38.30 o 
   6   6   8       78.12       80.64     25.21 o 
   7   6   8       63.63       43.64     22.59 o 
  -8   7   8      205.45      201.93     21.28 o 
  -7   7   8      179.88      177.88     11.79 o 
  -6   7   8        7.79       10.85      8.18 o 
  -5   7   8       41.11       23.72     10.48 o 
  -4   7   8      113.31       96.40      8.95 o 
  -3   7   8      480.53      527.56     17.56 o 
  -2   7   8       17.91       10.25      9.89 o 
  -1   7   8      541.29      503.00     25.47 o 
   0   7   8       12.26        5.16     11.49 o 
   1   7   8       17.40       12.49      9.32 o 
   2   7   8        7.75        1.80     10.15 o 
   3   7   8       31.48       32.74     10.19 o 
   4   7   8      191.46      146.35     26.84 o 
   5   7   8      371.25      362.86     22.99 o 
   6   7   8      669.56      728.17     40.38 o 
  -6   8   8      278.98      254.29     23.60 o 
  -5   8   8      860.01      951.68     64.16 o 
  -4   8   8      105.57       90.29     16.94 o 
  -3   8   8     1024.14     1116.83     61.22 o 
  -2   8   8      121.22      103.25     33.06 o 
  -1   8   8        0.77        0.48     11.49 o 
   0   8   8       50.03       32.56     12.19 o 
   1   8   8      279.25      341.74     20.38 o 
   2   8   8        0.01       -4.73     12.38 o 
   3   8   8      475.39      528.90     34.03 o 
 -13   0   9      343.54      306.41     22.92 o 
 -11   0   9      762.74      774.54     29.46 o 
  -9   0   9      327.41      346.35     11.79 o 
  -7   0   9     3671.17     3722.11     75.95 o 
  -5   0   9      684.43      621.99     12.44 o 
  -3   0   9     5224.79     5641.76     77.91 o 
  -1   0   9     1053.64      965.06     18.33 o 
   1   0   9      497.21      411.82      9.17 o 
   3   0   9      141.20      117.20      7.86 o 
   5   0   9     2954.00     3234.99     87.08 o 
   7   0   9       37.53       18.33      7.20 o 
   9   0   9        8.44        2.62      7.86 o 
  11   0   9      235.91      182.01     25.53 o 
 -13   1   9       36.93       35.65     10.29 o 
 -12   1   9       35.61       40.77      9.17 o 
 -11   1   9      113.87      105.88      8.65 o 
 -10   1   9      292.75      256.93     10.19 o 
  -9   1   9     2672.92     2797.45     50.80 o 
  -8   1   9       43.92       34.45      3.70 o 
  -7   1   9      183.36      172.87      4.84 o 
  -6   1   9        0.11       -0.52      2.18 o 
  -5   1   9      160.13      136.91      4.91 o 
  -4   1   9      258.26      243.39      5.24 o 
  -3   1   9     1043.03     1024.65     12.47 o 
  -2   1   9     1286.18     1371.69     15.72 o 
  -1   1   9       60.58       89.26      2.66 o 
   0   1   9     3893.08     4370.98     56.92 o 
   1   1   9      286.12      278.49      6.43 o 
   2   1   9     1940.81     2005.07     32.08 o 
   3   1   9      103.07       79.78      4.96 o 
   4   1   9      707.52      725.12     14.15 o 
   5   1   9      139.46      106.28      5.31 o 
   6   1   9      995.51     1071.21     21.96 o 
   7   1   9       23.61        9.69      5.24 o 
   8   1   9      611.32      636.03     16.78 o 
   9   1   9       53.93       43.47     16.04 o 
  10   1   9      417.18      407.64     20.57 o 
 -13   2   9        0.06       -7.36      8.51 o 
 -12   2   9       10.99       10.56      7.08 o 
 -11   2   9        3.28       -6.29      6.29 o 
 -10   2   9       92.00       59.04      6.38 o 
  -9   2   9     1354.04     1296.15     25.55 o 
  -8   2   9      270.00      298.14      7.83 o 
  -7   2   9        1.67        0.89      2.51 o 
  -6   2   9      569.84      576.05     10.48 o 
  -5   2   9       10.13        3.15      2.51 o 
  -4   2   9      955.73     1002.73     13.89 o 
  -3   2   9      254.12      246.99      5.03 o 
  -2   2   9     3410.80     3664.54     51.71 o 
  -1   2   9      159.75      163.99      5.24 o 
   0   2   9     3629.71     3736.58     59.73 o 
   1   2   9      917.00     1052.07     20.03 o 
   2   2   9       29.38       18.62      3.60 o 
   3   2   9       60.63       39.66      2.98 o 
   4   2   9      861.75      872.22     13.80 o 
   5   2   9       77.96       69.99      5.77 o 
   6   2   9     1550.20     1671.12     34.30 o 
   7   2   9      145.08      127.16      8.09 o 
   8   2   9        0.16        2.62      4.63 o 
   9   2   9       31.85       13.95     14.08 o 
  10   2   9      388.49      435.58     25.28 o 
 -13   3   9       45.92       47.31     12.77 o 
 -12   3   9      281.98      278.96     12.73 o 
 -11   3   9       44.12       35.02      7.86 o 
 -10   3   9       16.37       15.59     11.46 o 
  -9   3   9      525.18      501.96     18.99 o 
  -8   3   9       59.24       64.05      5.89 o 
  -7   3   9       41.97       30.37      2.98 o 
  -6   3   9        0.13        3.87      2.51 o 
  -5   3   9      235.84      233.65      6.70 o 
  -4   3   9     1621.19     1589.92     29.46 o 
  -3   3   9      311.14      308.22     23.57 o 
  -2   3   9      131.51      119.19      3.27 o 
  -1   3   9     1556.15     1716.29     32.50 o 
   0   3   9      315.12      309.94     15.71 o 
   1   3   9       18.36       20.67      1.81 o 
   2   3   9      348.90      338.59     14.73 o 
   3   3   9       29.87       17.02      2.51 o 
   4   3   9      326.92      321.18      9.12 o 
   5   3   9     2357.78     2681.04     55.72 o 
   6   3   9      116.29      115.72     15.06 o 
   7   3   9        6.74        8.88      7.73 o 
   8   3   9      655.64      724.54     24.21 o 
   9   3   9        2.39        0.96      8.11 o 
  10   3   9       12.60       12.89     13.09 o 
 -12   4   9       58.98       44.13     10.15 o 
 -11   4   9      722.02      772.95     25.86 o 
 -10   4   9      749.25      786.75     21.44 o 
  -9   4   9        2.19        4.55      4.84 o 
  -8   4   9        7.82        7.39      3.91 o 
  -7   4   9      805.92      817.29     16.43 o 
  -6   4   9      119.63      109.48      5.50 o 
  -5   4   9     1743.20     1753.95     30.04 o 
  -4   4   9     3289.30     3544.27     55.71 o 
  -3   4   9      724.99      771.78     14.41 o 
  -2   4   9      612.68      610.30     12.42 o 
  -1   4   9       96.45       93.13      3.91 o 
   0   4   9       67.32       65.74      3.51 o 
   1   4   9        1.28       -0.33      1.39 o 
   2   4   9      583.58      601.16     18.68 o 
   3   4   9        2.30        3.24      3.12 o 
   4   4   9      203.25      197.77     13.09 o 
   5   4   9       10.22        7.20      6.87 o 
   6   4   9      159.95      147.45     11.13 o 
   7   4   9      131.81      113.54     12.99 o 
   8   4   9      317.90      279.01     24.97 o 
   9   4   9        4.86        8.95     16.59 o 
 -11   5   9       83.66       65.33     31.75 o 
 -10   5   9        6.79       10.48      8.82 o 
  -9   5   9      308.39      295.97     12.44 o 
  -8   5   9     1083.60     1102.94     25.41 o 
  -7   5   9      240.15      235.49      9.22 o 
  -6   5   9       11.71        8.09      5.03 o 
  -5   5   9     1074.13     1122.09     42.88 o 
  -4   5   9        7.93        2.40      3.93 o 
  -3   5   9      538.21      559.24     13.38 o 
  -2   5   9      930.43      990.27     20.03 o 
  -1   5   9      183.85      176.86      6.54 o 
   0   5   9      144.84      162.75      9.17 o 
   1   5   9      156.73      148.76     10.48 o 
   2   5   9      109.24       98.83     26.84 o 
   3   5   9      303.17      311.62     17.35 o 
   4   5   9      342.75      370.45     15.23 o 
   5   5   9      800.94      871.49     28.09 o 
   6   5   9      568.36      614.48     24.17 o 
   7   5   9       21.10        5.17     15.71 o 
   8   5   9       67.48       56.89     14.79 o 
 -10   6   9       29.08       29.24      9.37 o 
  -9   6   9      234.66      249.24     18.66 o 
  -8   6   9       66.12       34.45      7.73 o 
  -7   6   9      141.52      119.80     10.15 o 
  -6   6   9       41.68       37.35      6.24 o 
  -5   6   9      274.34      294.81     20.30 o 
  -4   6   9      120.02       95.26     13.42 o 
  -3   6   9      430.62      449.50     14.16 o 
  -2   6   9       90.57       89.78      7.24 o 
  -1   6   9      212.34      197.43     11.48 o 
   0   6   9        0.10        3.05      9.17 o 
   1   6   9      593.49      594.88     27.53 o 
   2   6   9       71.43       69.21     12.97 o 
   3   6   9      846.83      993.09     34.40 o 
   4   6   9      174.98      189.64     15.74 o 
   5   6   9      142.05      126.21     16.70 o 
   6   6   9      537.29      581.23     33.06 o 
   7   6   9      410.88      437.85     32.56 o 
  -8   7   9       69.35       59.14     11.36 o 
  -7   7   9      140.33      108.72     13.35 o 
  -6   7   9        0.23        1.94     17.68 o 
  -5   7   9      539.44      589.15     24.18 o 
  -4   7   9      345.61      298.95     24.22 o 
  -3   7   9      145.39      107.49     19.97 o 
  -2   7   9       20.34       14.93     18.66 o 
  -1   7   9      149.13      145.42     31.75 o 
   0   7   9        8.33        3.10     11.14 o 
   1   7   9      444.14      445.00     36.99 o 
   2   7   9      249.04      230.30     48.45 o 
   3   7   9       40.56       34.70     11.98 o 
   4   7   9       88.67       62.11     14.16 o 
   5   7   9      105.18       96.01     17.46 o 
  -5   8   9       23.03       24.33     18.34 o 
  -4   8   9        1.66       -5.21     14.26 o 
  -3   8   9       14.89       -4.02     14.89 o 
  -2   8   9       13.77        4.76     14.27 o 
  -1   8   9      184.83      162.23     20.30 o 
   0   8   9      184.81      147.23     18.88 o 
   1   8   9       12.75       -0.59     11.88 o 
   2   8   9       99.06       81.28     31.75 o 
 -12   0  10      699.35      627.88     29.46 o 
 -10   0  10        3.85        0.00      7.20 o 
  -8   0  10      118.62       87.73      6.55 o 
  -6   0  10       84.66       68.09      4.58 o 
  -4   0  10       38.88       28.81      3.27 o 
  -2   0  10      287.04      331.29      7.86 o 
   0   0  10     1556.10     1531.40     28.15 o 
   2   0  10     1237.44     1278.68     34.70 o 
   4   0  10      319.06      321.47     13.75 o 
   6   0  10     2165.58     2300.05     68.75 o 
   8   0  10      106.66       67.44     12.44 o 
  10   0  10       70.89       66.13     15.71 o 
 -13   1  10      276.20      295.63     17.25 o 
 -12   1  10        4.86        0.00      8.33 o 
 -11   1  10       25.58       12.15      6.38 o 
 -10   1  10      409.12      367.89     11.87 o 
  -9   1  10     2252.97     2267.60     40.00 o 
  -8   1  10      486.52      483.48     10.41 o 
  -7   1  10      313.86      316.89      7.63 o 
  -6   1  10       42.96       44.07      2.98 o 
  -5   1  10      442.75      496.63      8.18 o 
  -4   1  10      208.35      234.94      5.31 o 
  -3   1  10     1256.28     1191.56     15.26 o 
  -2   1  10      234.79      231.89      5.03 o 
  -1   1  10      286.87      278.31      5.77 o 
   0   1  10      827.60      915.72     18.99 o 
   1   1  10       46.10       26.68      3.93 o 
   2   1  10        7.95        2.46      1.96 o 
   3   1  10     2003.11     2171.04     40.59 o 
   4   1  10     1648.44     1759.54     28.70 o 
   5   1  10       45.62       42.65      5.56 o 
   6   1  10       64.29       44.72      6.87 o 
   7   1  10      124.10      104.22      7.86 o 
   8   1  10      322.44      291.83     31.10 o 
   9   1  10      103.04       80.38     11.79 o 
  10   1  10       52.51       28.28     10.86 o 
 -13   2  10      249.41      275.75     25.21 o 
 -12   2  10       40.42       27.29      8.84 o 
 -11   2  10     1372.88     1487.51     39.76 o 
 -10   2  10        0.44       -2.71      7.20 o 
  -9   2  10       37.48       41.21     17.02 o 
  -8   2  10       30.54       26.86      3.70 o 
  -7   2  10     2831.07     2931.62     44.92 o 
  -6   2  10       15.05       10.67      4.58 o 
  -5   2  10     1335.40     1355.74     18.71 o 
  -4   2  10      809.27      834.04     12.86 o 
  -3   2  10      250.58      275.05      5.50 o 
  -2   2  10     1045.64     1049.69     20.95 o 
  -1   2  10     1715.19     1665.26     26.19 o 
   0   2  10      702.37      744.43     15.19 o 
   1   2  10     1091.08     1107.17     19.33 o 
   2   2  10       41.66       29.76      3.60 o 
   3   2  10      192.62      204.92      6.90 o 
   4   2  10      118.12       84.89      4.84 o 
   5   2  10     3978.70     4470.26     99.19 o 
   6   2  10       27.82       18.00      4.56 o 
   7   2  10      119.64      112.84     13.09 o 
   8   2  10       22.46       10.22      6.90 o 
   9   2  10       97.30       79.89     11.64 o 
  10   2  10       24.42        7.47     12.11 o 
 -13   3  10       65.25       60.50     12.44 o 
 -12   3  10        0.07       -1.94      7.16 o 
 -11   3  10      123.76      137.69      8.95 o 
 -10   3  10      358.77      360.62     12.44 o 
  -9   3  10      879.25      833.88     19.81 o 
  -8   3  10      302.18      261.48      8.84 o 
  -7   3  10      150.47      133.01      7.53 o 
  -6   3  10      354.61      359.62      8.76 o 
  -5   3  10      322.39      324.52      7.83 o 
  -4   3  10      571.92      561.78     19.97 o 
  -3   3  10      243.97      219.63     16.04 o 
  -2   3  10      683.26      692.71     15.57 o 
  -1   3  10      126.34      110.91      5.66 o 
   0   3  10      694.51      727.54     17.46 o 
   1   3  10     1342.08     1404.90     30.66 o 
   2   3  10       25.06       16.78      2.34 o 
   3   3  10     1646.59     1756.45     36.58 o 
   4   3  10      265.50      251.03      8.81 o 
   5   3  10       28.09       10.09      3.75 o 
   6   3  10      112.71      112.37      8.42 o 
   7   3  10      239.01      207.68     11.62 o 
   8   3  10      103.21      114.30     13.14 o 
   9   3  10      450.83      408.22     40.92 o 
 -12   4  10      540.80      559.52     25.52 o 
 -11   4  10        1.83        4.95     10.15 o 
 -10   4  10       19.98        5.78      5.50 o 
  -9   4  10        0.06        0.38      5.50 o 
  -8   4  10      303.19      282.94     11.46 o 
  -7   4  10       76.69       47.80      4.63 o 
  -6   4  10       18.54       11.36      3.75 o 
  -5   4  10       66.87       60.63     13.09 o 
  -4   4  10       28.56       22.05      3.60 o 
  -3   4  10        3.02        1.37      2.27 o 
  -2   4  10      111.48      104.29      6.87 o 
  -1   4  10      470.71      477.28     13.44 o 
   0   4  10        0.89        0.86      2.98 o 
   1   4  10      204.94      155.88      9.01 o 
   2   4  10       17.28       10.11      4.20 o 
   3   4  10      124.24      106.39     14.73 o 
   4   4  10       19.21        7.88      6.23 o 
   5   4  10       54.15       39.64      7.83 o 
   6   4  10      722.50      781.74     26.49 o 
   7   4  10      152.16      108.11     16.70 o 
   8   4  10        3.46       -3.68     11.62 o 
   9   4  10      191.68      167.27     19.89 o 
 -11   5  10       49.66       45.19     11.57 o 
 -10   5  10       37.39       31.99      7.83 o 
  -9   5  10      118.79      104.10      7.83 o 
  -8   5  10       18.10       25.51      6.02 o 
  -7   5  10      107.24      126.91      7.16 o 
  -6   5  10      220.19      241.13     13.09 o 
  -5   5  10      253.13      264.54     10.15 o 
  -4   5  10      524.51      560.37     14.97 o 
  -3   5  10     1796.11     1920.42     37.51 o 
  -2   5  10      342.20      365.54     10.52 o 
  -1   5  10        0.82        3.58      2.98 o 
   0   5  10      261.23      251.58     10.60 o 
   1   5  10      203.97      201.14     14.16 o 
   2   5  10       96.39       90.78     23.24 o 
   3   5  10      219.42      224.58     15.25 o 
   4   5  10       86.47       69.47      9.76 o 
   5   5  10      155.53      144.46     11.46 o 
   6   5  10        6.75        9.82      7.03 o 
   7   5  10       12.60        6.79     12.35 o 
   8   5  10      573.59      675.13     37.72 o 
 -10   6  10      157.63      144.04     16.37 o 
  -9   6  10        0.30       -7.82      9.83 o 
  -8   6  10      201.53      206.99     12.88 o 
  -7   6  10      265.44      267.95     12.29 o 
  -6   6  10        0.32       -0.70      6.87 o 
  -5   6  10      401.99      433.17     15.74 o 
  -4   6  10     1236.84     1362.53     76.60 o 
  -3   6  10      148.76      125.90      9.48 o 
  -2   6  10      427.10      436.89     45.18 o 
  -1   6  10      932.27      990.91     41.18 o 
   0   6  10      108.50       88.31     15.71 o 
   1   6  10      243.29      296.73     19.38 o 
   2   6  10      327.52      336.44     21.04 o 
   3   6  10        6.15       12.55      8.51 o 
   4   6  10      199.01      163.97     14.53 o 
   5   6  10        3.33       -8.37     12.11 o 
   6   6  10        0.01       -4.94     20.95 o 
  -8   7  10      113.62       81.76     14.27 o 
  -7   7  10        4.47        6.40     15.71 o 
  -6   7  10      387.91      372.52     20.86 o 
  -5   7  10      294.82      269.35     23.90 o 
  -4   7  10       44.18       17.43     13.47 o 
  -3   7  10       13.28       21.10     15.46 o 
  -2   7  10      458.39      476.36     26.64 o 
  -1   7  10      341.51      337.65     21.56 o 
   0   7  10      847.16      946.76     41.27 o 
   1   7  10       14.86       15.29     11.33 o 
   2   7  10       14.44        6.87     10.11 o 
   3   7  10      128.70      120.92     15.89 o 
   4   7  10      253.19      301.41     30.20 o 
  -5   8  10       95.56       67.53     18.99 o 
  -4   8  10      269.59      260.06     45.50 o 
  -3   8  10        0.06       24.96     15.06 o 
  -2   8  10       92.70      112.94     46.49 o 
  -1   8  10       77.43       69.02     18.44 o 
   0   8  10        0.43      -19.72     19.72 o 
   1   8  10      146.53      147.10     28.48 o 
 -13   0  11      120.66       87.73     17.02 o 
 -11   0  11      520.15      441.28     28.15 o 
  -9   0  11        7.26       -3.27      5.24 o 
  -7   0  11       29.82       23.57      4.58 o 
  -5   0  11      530.58      540.80     14.40 o 
  -3   0  11       10.11        7.86      2.62 o 
  -1   0  11      681.30      616.10     15.71 o 
   1   0  11     1725.25     1847.63     39.94 o 
   3   0  11      974.37     1029.88     40.59 o 
   5   0  11     2505.38     2727.58     77.91 o 
   7   0  11     1071.88     1220.41     46.49 o 
   9   0  11      209.31      177.43     18.33 o 
 -13   1  11      129.56      128.52     13.04 o 
 -12   1  11       64.03       41.93      8.76 o 
 -11   1  11      154.11      132.81      9.68 o 
 -10   1  11      450.70      478.46     15.71 o 
  -9   1  11     1486.93     1483.05     28.66 o 
  -8   1  11     1101.97     1163.94     22.36 o 
  -7   1  11       44.55       37.18      4.26 o 
  -6   1  11       49.37       44.87      3.93 o 
  -5   1  11      249.17      247.76     11.79 o 
  -4   1  11     2144.70     2166.08     28.06 o 
  -3   1  11     1015.88      982.78     14.11 o 
  -2   1  11      760.91      762.82     12.26 o 
  -1   1  11     1039.88     1110.09     19.44 o 
   0   1  11       66.20       58.61      3.27 o 
   1   1  11      419.82      421.98     10.04 o 
   2   1  11      781.45      800.06     16.78 o 
   3   1  11     3100.49     3316.52     71.54 o 
   4   1  11      591.22      602.45     16.52 o 
   5   1  11        4.05       -0.10      4.38 o 
   6   1  11       66.68       36.13      5.77 o 
   7   1  11       63.36       46.50      7.20 o 
   8   1  11       16.76        3.60      7.53 o 
   9   1  11      394.64      410.61     32.08 o 
 -13   2  11      126.65      103.27     11.62 o 
 -12   2  11     1465.49     1531.84     69.40 o 
 -11   2  11        0.32       -3.29      6.90 o 
 -10   2  11      146.62      151.24      9.91 o 
  -9   2  11        1.33       -1.59      4.86 o 
  -8   2  11        4.48        3.67      3.27 o 
  -7   2  11       34.19       25.36      3.91 o 
  -6   2  11     1593.71     1637.23     24.95 o 
  -5   2  11      398.85      364.88      8.33 o 
  -4   2  11     1706.96     1770.76     34.05 o 
  -3   2  11       47.50       48.04      2.95 o 
  -2   2  11      241.04      196.30     16.37 o 
  -1   2  11       40.69       32.96      6.22 o 
   0   2  11     1061.59     1147.38     22.48 o 
   1   2  11      571.07      615.89     18.54 o 
   2   2  11      817.34      849.88     17.93 o 
   3   2  11       80.25       61.77      4.68 o 
   4   2  11      178.90      182.41      8.51 o 
   5   2  11      665.90      683.76     18.28 o 
   6   2  11        9.08        4.99      5.50 o 
   7   2  11      126.98      100.48     13.75 o 
   8   2  11       11.22        9.21      7.63 o 
   9   2  11       60.23       38.59     13.75 o 
 -12   3  11        8.53       -2.94      7.63 o 
 -11   3  11      142.11      141.63     12.23 o 
 -10   3  11      374.51      388.50     13.32 o 
  -9   3  11       27.06       15.06      5.09 o 
  -8   3  11      410.49      432.51     26.52 o 
  -7   3  11      772.28      817.45     17.35 o 
  -6   3  11      253.55      242.62      7.54 o 
  -5   3  11       27.47       25.80      3.27 o 
  -4   3  11       96.32       90.11      9.82 o 
  -3   3  11      599.62      592.57     13.21 o 
  -2   3  11      793.97      818.72     20.30 o 
  -1   3  11      239.00      212.87      9.75 o 
   0   3  11      417.09      368.60     12.74 o 
   1   3  11       30.48       18.28      4.38 o 
   2   3  11       34.77       23.49      3.27 o 
   3   3  11     1070.31     1153.11     30.76 o 
   4   3  11       30.54       15.31      4.96 o 
   5   3  11       27.52       11.48      7.53 o 
   6   3  11       19.81        3.57      9.82 o 
   7   3  11        7.79        1.31      8.29 o 
   8   3  11       77.37       40.87     11.46 o 
   9   3  11      358.17      332.86     27.50 o 
 -12   4  11      109.31      115.53     12.04 o 
 -11   4  11      134.77      103.82      9.43 o 
 -10   4  11       16.84       11.13      6.14 o 
  -9   4  11        7.83        5.87      5.50 o 
  -8   4  11        6.07       -0.29      6.22 o 
  -7   4  11      266.68      243.03     18.33 o 
  -6   4  11       28.48       16.30      6.87 o 
  -5   4  11      970.34      982.60     32.74 o 
  -4   4  11     3243.62     3521.11     90.68 o 
  -3   4  11      672.98      697.66     14.62 o 
  -2   4  11      427.90      428.19     13.18 o 
  -1   4  11      683.67      706.57     21.90 o 
   0   4  11      132.26      121.83      9.60 o 
   1   4  11     3564.10     3936.05     92.24 o 
   2   4  11      397.58      421.77     17.35 o 
   3   4  11      115.32      109.19     11.80 o 
   4   4  11      298.59      304.49     15.36 o 
   5   4  11      171.34      155.11     12.74 o 
   6   4  11      341.19      320.54     21.28 o 
   7   4  11      276.13      226.79     16.81 o 
   8   4  11      382.58      408.34     23.02 o 
 -11   5  11      231.31      260.18     44.85 o 
 -10   5  11       41.21       30.12      8.33 o 
  -9   5  11       16.60       12.77      6.48 o 
  -8   5  11       48.58       44.84      7.53 o 
  -7   5  11      133.89      128.41     23.57 o 
  -6   5  11       84.04       81.25      6.14 o 
  -5   5  11      129.12      119.24      7.02 o 
  -4   5  11      231.93      253.71     47.47 o 
  -3   5  11        8.34        4.80      4.68 o 
  -2   5  11      107.80       86.73      6.00 o 
  -1   5  11      278.59      277.80     10.83 o 
   0   5  11      321.11      298.09     18.33 o 
   1   5  11      701.42      726.30     27.35 o 
   2   5  11      465.63      552.47     45.50 o 
   3   5  11      465.89      497.55     23.90 o 
   4   5  11      111.03       95.84     23.90 o 
   5   5  11      112.32      102.87     13.42 o 
   6   5  11        1.94       -2.90      9.20 o 
   7   5  11       99.32      109.34     34.70 o 
  -9   6  11      277.95      274.88     37.97 o 
  -8   6  11      278.58      266.39     15.39 o 
  -7   6  11      512.81      516.64     18.52 o 
  -6   6  11       54.87       42.03      9.82 o 
  -5   6  11      206.22      186.32     11.06 o 
  -4   6  11        1.66       -3.45      6.63 o 
  -3   6  11       77.27       67.24      9.76 o 
  -2   6  11      621.14      727.22     50.09 o 
  -1   6  11       56.03       66.43     11.79 o 
   0   6  11      355.99      367.97     22.63 o 
   1   6  11       14.93       -7.14      9.08 o 
   2   6  11        6.98        3.29     12.97 o 
   3   6  11       15.14       20.24     10.17 o 
   4   6  11      111.00       96.32     25.86 o 
   5   6  11      215.42      178.17     21.56 o 
   6   6  11       83.76       59.46     18.09 o 
  -7   7  11      169.49      131.74     14.86 o 
  -6   7  11      268.76      269.87     20.95 o 
  -5   7  11       96.97       83.69     11.71 o 
  -4   7  11       23.08       12.49     12.94 o 
  -3   7  11      683.12      777.88     36.68 o 
  -2   7  11      402.33      404.92     31.43 o 
  -1   7  11       31.92       29.71     20.62 o 
   0   7  11       27.41       18.98     13.05 o 
   1   7  11      104.55       95.74     17.76 o 
   2   7  11       34.43       25.69     11.07 o 
   3   7  11      119.75      108.81     50.41 o 
   4   7  11       24.66       46.20     17.68 o 
  -3   8  11      237.64      213.65     23.62 o 
  -2   8  11        4.94       -1.41     20.30 o 
  -1   8  11      191.24      177.97     22.01 o 
 -12   0  12     1522.52     1593.60     68.75 o 
 -10   0  12      761.11      864.24     35.36 o 
  -8   0  12      157.29      147.31      9.82 o 
  -6   0  12     6181.92     6281.42    130.94 o 
  -4   0  12     7852.99     8465.58    157.79 o 
  -2   0  12       26.04       23.57      3.93 o 
   0   0  12     3878.02     4321.18     95.59 o 
   2   0  12       44.68       36.01      6.55 o 
   4   0  12      790.20      859.00     32.08 o 
   6   0  12      535.97      559.79     26.84 o 
   8   0  12      246.23      209.51     18.99 o 
 -13   1  12      271.42      283.15     18.28 o 
 -12   1  12       45.72       41.65     14.73 o 
 -11   1  12        4.67        5.04      7.18 o 
 -10   1  12       42.14       37.57      5.96 o 
  -9   1  12       72.04       59.57      5.50 o 
  -8   1  12     1133.35     1123.96     22.69 o 
  -7   1  12        4.64        0.65      3.70 o 
  -6   1  12      956.72      935.34     17.11 o 
  -5   1  12     1006.99     1061.84     15.85 o 
  -4   1  12     1353.69     1387.87     22.92 o 
  -3   1  12     1187.16     1223.76     18.18 o 
  -2   1  12      768.51      773.70     13.65 o 
  -1   1  12      138.28      116.50      9.17 o 
   0   1  12       45.27       31.12      8.51 o 
   1   1  12       90.07      100.87     12.77 o 
   2   1  12        0.61       -1.03      3.14 o 
   3   1  12      443.47      435.53     13.19 o 
   4   1  12       12.38        0.58      3.75 o 
   5   1  12       10.97        3.76      4.56 o 
   6   1  12        3.45       -1.74      4.96 o 
   7   1  12      161.48      132.21     10.41 o 
   8   1  12      209.20      170.21     14.32 o 
   9   1  12      289.32      305.08     22.37 o 
 -13   2  12       22.24        7.34      9.20 o 
 -12   2  12       17.99       15.74     10.15 o 
 -11   2  12       79.53       79.26     10.04 o 
 -10   2  12       26.81       26.92      7.14 o 
  -9   2  12       17.55        9.84      6.23 o 
  -8   2  12     1194.05     1241.59     31.43 o 
  -7   2  12     1318.59     1348.80     25.44 o 
  -6   2  12      149.19      143.27      6.29 o 
  -5   2  12      131.86      111.31      5.03 o 
  -4   2  12      507.51      517.61     10.41 o 
  -3   2  12      132.31      132.50      6.61 o 
  -2   2  12      163.77      161.95     15.06 o 
  -1   2  12        0.25        0.04      3.45 o 
   0   2  12       38.33       35.40      8.51 o 
   1   2  12      522.39      465.52     15.74 o 
   2   2  12      162.47      151.52      6.64 o 
   3   2  12      533.24      544.04     17.68 o 
   4   2  12      440.57      427.50     13.40 o 
   5   2  12       70.96       38.28      7.51 o 
   6   2  12       84.13       54.59      9.08 o 
   7   2  12      513.93      577.24     23.61 o 
   8   2  12      172.60      120.11     24.22 o 
   9   2  12       56.76       22.67     17.68 o 
 -12   3  12      172.50      167.79     18.00 o 
 -11   3  12      191.05      184.01     18.33 o 
 -10   3  12      285.39      277.20     15.39 o 
  -9   3  12       53.45       44.81      6.70 o 
  -8   3  12       28.68       21.14      5.89 o 
  -7   3  12      562.82      601.74     17.68 o 
  -6   3  12      575.52      587.47     12.73 o 
  -5   3  12      216.26      204.94     12.44 o 
  -4   3  12     3417.41     3657.48     58.80 o 
  -3   3  12      106.03       89.64      6.15 o 
  -2   3  12      416.46      412.40     19.97 o 
  -1   3  12       13.92        3.54      3.91 o 
   0   3  12      110.29       94.20      6.90 o 
   1   3  12     2118.63     2413.25     49.60 o 
   2   3  12     2533.31     2738.60     71.04 o 
   3   3  12      390.20      410.14     14.73 o 
   4   3  12      240.48      250.35     13.87 o 
   5   3  12      188.75      189.99     24.55 o 
   6   3  12      355.90      344.93     18.83 o 
   7   3  12      242.82      231.20     18.45 o 
   8   3  12       94.51       79.98     18.71 o 
 -11   4  12        0.27        3.51      7.86 o 
 -10   4  12      325.14      369.09     27.83 o 
  -9   4  12       85.27       80.33      8.09 o 
  -8   4  12      183.85      187.05      8.29 o 
  -7   4  12      512.73      577.66     13.65 o 
  -6   4  12     1057.21     1195.91     22.63 o 
  -5   4  12        0.01       -4.24      4.24 o 
  -4   4  12      112.47      118.78      8.84 o 
  -3   4  12       97.02       88.04      7.20 o 
  -2   4  12      269.59      251.01     10.93 o 
  -1   4  12      548.97      569.11     19.43 o 
   0   4  12      570.09      564.27     25.86 o 
   1   4  12      153.56      159.08     10.78 o 
   2   4  12        8.46       12.82     10.80 o 
   3   4  12      232.31      251.44     15.96 o 
   4   4  12        0.84        7.46     10.48 o 
   5   4  12      103.66      100.64     11.70 o 
   6   4  12      341.12      384.68     20.62 o 
   7   4  12       13.41       19.25     10.87 o 
 -10   5  12       37.39       27.32     10.06 o 
  -9   5  12      110.90      102.46     35.03 o 
  -8   5  12      916.60     1054.10     43.21 o 
  -7   5  12        1.26        4.32      5.66 o 
  -6   5  12      436.81      467.97     14.57 o 
  -5   5  12     1131.41     1250.45     55.65 o 
  -4   5  12      294.95      299.44     13.75 o 
  -3   5  12      304.42      278.75     28.15 o 
  -2   5  12      493.89      517.65     16.75 o 
  -1   5  12      213.87      187.80     20.95 o 
   0   5  12       38.19       22.63     14.40 o 
   1   5  12     1612.46     1728.24     60.88 o 
   2   5  12      189.09      180.97     16.78 o 
   3   5  12       45.03       40.72     11.18 o 
   4   5  12      263.24      242.94     17.24 o 
   5   5  12      157.34      171.70     16.59 o 
   6   5  12      152.15      126.99     23.90 o 
  -9   6  12      139.80      148.10     23.57 o 
  -8   6  12        1.36        2.59      8.25 o 
  -7   6  12       18.08        8.91      7.55 o 
  -6   6  12       33.72       27.74      8.57 o 
  -5   6  12        3.59        0.03     11.46 o 
  -4   6  12      523.02      581.26     20.97 o 
  -3   6  12      143.82      125.59     15.71 o 
  -2   6  12       89.31       79.60     11.87 o 
  -1   6  12      143.56      108.90     13.88 o 
   0   6  12      148.25      169.98     15.42 o 
   1   6  12      787.02      841.03     36.16 o 
   2   6  12        6.49        0.96     15.06 o 
   3   6  12        9.01        3.69     10.48 o 
   4   6  12      124.16      101.81     16.70 o 
   5   6  12        0.12      -19.31     19.31 o 
  -7   7  12        3.30        3.13     12.28 o 
  -6   7  12       66.76       46.68     20.95 o 
  -5   7  12      139.78      108.95     17.54 o 
  -4   7  12       26.11       25.53     14.75 o 
  -3   7  12      135.36       87.79     16.16 o 
  -2   7  12       24.99       19.14     14.53 o 
  -1   7  12       54.61       35.58     18.00 o 
   0   7  12       23.97        2.95     12.46 o 
   1   7  12      356.60      346.90     64.49 o 
   2   7  12       60.22       60.55     26.52 o 
   3   7  12       23.06       -3.24     13.18 o 
 -13   0  13       85.25       83.15     18.99 o 
 -11   0  13      661.42      747.04     42.56 o 
  -9   0  13      421.61      474.02     17.68 o 
  -7   0  13     3327.48     3538.78     81.84 o 
  -5   0  13      139.50      157.79      7.86 o 
  -3   0  13      101.77      100.83      5.89 o 
  -1   0  13      202.16      175.47      7.86 o 
   1   0  13     1512.63     1725.20     43.87 o 
   3   0  13      479.30      504.79     28.81 o 
   5   0  13       70.11       39.94      9.82 o 
   7   0  13        2.07        1.31      9.82 o 
 -13   1  13      556.45      604.60     29.24 o 
 -12   1  13      177.47      177.34     19.31 o 
 -11   1  13       50.06       35.48      8.51 o 
 -10   1  13      110.81       80.44      8.82 o 
  -9   1  13      367.95      400.81     18.33 o 
  -8   1  13      124.34      108.48      9.49 o 
  -7   1  13      276.64      274.02      9.26 o 
  -6   1  13      529.09      541.77     12.73 o 
  -5   1  13      348.47      333.88      8.18 o 
  -4   1  13       44.32       22.90      3.62 o 
  -3   1  13      178.60      162.44      9.82 o 
  -2   1  13      232.51      229.61      7.86 o 
  -1   1  13      664.80      695.39     15.66 o 
   0   1  13       50.09       30.59      3.37 o 
   1   1  13      336.91      322.86     12.11 o 
   2   1  13       46.69       29.24      4.36 o 
   3   1  13       89.32       80.59      7.02 o 
   4   1  13      666.64      689.86     20.59 o 
   5   1  13      295.26      270.80     13.66 o 
   6   1  13        0.49        4.99     13.75 o 
   7   1  13        1.80        4.09     13.09 o 
   8   1  13      226.48      217.10     17.05 o 
 -12   2  13       24.99       12.05     23.57 o 
 -11   2  13        0.34       20.72      9.12 o 
 -10   2  13      165.48      151.74     21.61 o 
  -9   2  13      334.66      319.36     14.08 o 
  -8   2  13      190.23      183.86      7.41 o 
  -7   2  13       85.52       79.48     10.15 o 
  -6   2  13     2817.43     3004.30     45.12 o 
  -5   2  13       26.59       26.04      2.86 o 
  -4   2  13     1194.98     1233.75     22.16 o 
  -3   2  13      322.49      308.37     10.66 o 
  -2   2  13      131.08      109.75      8.18 o 
  -1   2  13      685.25      734.35     18.71 o 
   0   2  13      766.35      801.66     21.04 o 
   1   2  13        0.12       -4.27      4.84 o 
   2   2  13      801.21      891.85     40.92 o 
   3   2  13       39.41       33.03     13.75 o 
   4   2  13      299.73      299.48     17.68 o 
   5   2  13      646.56      657.09     21.61 o 
   6   2  13      468.12      547.82     23.60 o 
   7   2  13      210.34      181.87     15.56 o 
   8   2  13      458.44      383.03     25.69 o 
 -12   3  13       42.68       34.87     10.78 o 
 -11   3  13        0.06        2.62      7.41 o 
 -10   3  13      137.06      123.78     17.68 o 
  -9   3  13      524.48      563.94     15.73 o 
  -8   3  13     2074.76     2332.24     41.64 o 
  -7   3  13      588.38      613.03     13.80 o 
  -6   3  13      221.08      203.94      7.86 o 
  -5   3  13       25.23       22.07      3.96 o 
  -4   3  13     2003.71     2132.79     41.73 o 
  -3   3  13        0.17        3.63      5.24 o 
  -2   3  13      539.63      526.60     14.65 o 
  -1   3  13       75.22       57.19     16.37 o 
   0   3  13      473.98      478.52     15.00 o 
   1   3  13       31.87       15.85      5.57 o 
   2   3  13      398.85      403.03     28.48 o 
   3   3  13       78.05       62.28      6.90 o 
   4   3  13      688.31      743.69     27.78 o 
   5   3  13      458.02      458.05     18.88 o 
   6   3  13      297.04      245.56     17.93 o 
   7   3  13      148.16       95.86     15.97 o 
 -11   4  13      821.73      896.01     33.33 o 
 -10   4  13       17.39        7.59      7.63 o 
  -9   4  13      388.86      369.24     14.38 o 
  -8   4  13      412.89      411.91     16.37 o 
  -7   4  13      231.10      203.24      9.41 o 
  -6   4  13       93.56       86.47      7.16 o 
  -5   4  13      303.91      289.89     11.75 o 
  -4   4  13       16.97       12.22      6.55 o 
  -3   4  13      146.91      154.82     18.66 o 
  -2   4  13      424.36      446.38     13.52 o 
  -1   4  13        2.02       -4.84      4.84 o 
   0   4  13      109.99       84.92     15.06 o 
   1   4  13       19.67       12.25      7.86 o 
   2   4  13      187.39      155.91     14.15 o 
   3   4  13       53.16       39.79     11.17 o 
   4   4  13       39.59       38.99      9.02 o 
   5   4  13       30.58       31.48      9.49 o 
   6   4  13       22.46        3.69     10.17 o 
   7   4  13        3.44        8.95     14.53 o 
 -10   5  13      145.42      140.79     12.29 o 
  -9   5  13       24.92       13.43      9.17 o 
  -8   5  13       14.56       -2.78     16.37 o 
  -7   5  13       21.06       17.68      6.14 o 
  -6   5  13      271.64      253.36     22.26 o 
  -5   5  13        0.09       -1.48      5.64 o 
  -4   5  13      120.67      113.15      8.33 o 
  -3   5  13        1.39        7.30      5.66 o 
  -2   5  13      129.79      116.88     11.37 o 
  -1   5  13       18.44        8.84     13.42 o 
   0   5  13       35.65       22.57     11.14 o 
   1   5  13      469.04      483.21     33.72 o 
   2   5  13       15.06       23.68     10.38 o 
   3   5  13      101.60       86.35     13.33 o 
   4   5  13      219.29      211.16     18.34 o 
   5   5  13       67.37       49.57     25.53 o 
   6   5  13       79.78       68.65     14.79 o 
  -8   6  13      383.42      388.00     33.06 o 
  -7   6  13       47.91       47.55     14.40 o 
  -6   6  13       16.43       -1.34      8.23 o 
  -5   6  13        5.18       -0.89     24.88 o 
  -4   6  13       17.19       10.38      7.98 o 
  -3   6  13       49.10       24.35     11.62 o 
  -2   6  13       73.88       70.07     19.97 o 
  -1   6  13     1243.98     1384.99     58.62 o 
   0   6  13        4.70       -5.56      9.75 o 
   1   6  13      228.33      186.08     18.56 o 
   2   6  13       44.96       28.74     13.75 o 
   3   6  13      482.89      523.45     27.24 o 
   4   6  13        0.05       15.17     13.73 o 
  -6   7  13       25.10       29.39     16.16 o 
  -5   7  13      259.17      243.43     26.04 o 
  -4   7  13      120.74      107.94     22.26 o 
  -3   7  13      238.64      263.61     29.46 o 
  -2   7  13       17.56       14.22     12.35 o 
  -1   7  13       23.98       -1.42     13.32 o 
   0   7  13      176.33      167.98     20.59 o 
   1   7  13      613.26      733.58     38.24 o 
 -12   0  14       15.21       -7.20     15.06 o 
 -10   0  14      376.73      390.22     20.95 o 
  -8   0  14      209.27      178.74     12.44 o 
  -6   0  14      936.76      961.14     26.84 o 
  -4   0  14       34.57       37.32      5.89 o 
  -2   0  14      318.72      299.21     12.44 o 
   0   0  14      280.02      256.00     11.79 o 
   2   0  14      920.97      932.98     48.45 o 
   4   0  14      106.90      105.41     12.44 o 
   6   0  14      576.74      625.92     36.01 o 
   8   0  14      108.58       72.67     20.30 o 
 -12   1  14       60.13       46.80     13.14 o 
 -11   1  14      231.59      200.82     17.05 o 
 -10   1  14        6.68       10.83      6.82 o 
  -9   1  14      700.80      719.29     21.28 o 
  -8   1  14      267.60      263.90      9.95 o 
  -7   1  14      402.38      410.09     11.80 o 
  -6   1  14       23.76       18.12      4.91 o 
  -5   1  14      140.09      135.78      6.14 o 
  -4   1  14       58.87       44.20      4.58 o 
  -3   1  14      566.96      595.00     13.65 o 
  -2   1  14        0.79        0.98      4.58 o 
  -1   1  14     1306.64     1407.31     31.97 o 
   0   1  14      190.53      159.21     10.41 o 
   1   1  14      450.46      521.04     18.54 o 
   2   1  14      232.55      232.03     19.97 o 
   3   1  14      100.10       98.65      9.69 o 
   4   1  14      295.80      267.70     15.71 o 
   5   1  14      771.02      842.98     36.01 o 
   6   1  14        8.91        9.71      7.33 o 
   7   1  14       23.89       13.62      9.59 o 
   8   1  14       76.63       43.68     15.71 o 
 -12   2  14        2.73       -2.98     10.87 o 
 -11   2  14      321.28      326.07     16.34 o 
 -10   2  14      149.81      115.25     12.11 o 
  -9   2  14     1059.98     1163.59     38.30 o 
  -8   2  14      843.40      918.36     27.17 o 
  -7   2  14      509.41      481.60     12.40 o 
  -6   2  14       84.17       67.45      8.18 o 
  -5   2  14       30.09       25.07      3.87 o 
  -4   2  14      465.18      495.96     12.04 o 
  -3   2  14     1538.56     1737.06     35.29 o 
  -2   2  14      210.25      213.77     17.68 o 
  -1   2  14       23.76       16.61      5.03 o 
   0   2  14       49.08       34.53      6.02 o 
   1   2  14     1527.95     1625.03     39.35 o 
   2   2  14        0.55        1.31      6.02 o 
   3   2  14      501.90      512.63     20.13 o 
   4   2  14       50.73       29.39      7.24 o 
   5   2  14      103.48      101.63     14.07 o 
   6   2  14       53.63       11.93      8.18 o 
   7   2  14       31.59       23.64     15.71 o 
 -11   3  14        8.24       -0.92     10.04 o 
 -10   3  14      386.54      389.67     17.43 o 
  -9   3  14       18.90        7.04      6.74 o 
  -8   3  14        1.99       -1.68      5.77 o 
  -7   3  14        8.43        3.27      5.56 o 
  -6   3  14        5.13        3.93      4.84 o 
  -5   3  14      257.84      265.41     10.90 o 
  -4   3  14      600.64      629.55     19.97 o 
  -3   3  14      178.82      156.05      8.48 o 
  -2   3  14        9.00        4.58      5.31 o 
  -1   3  14      882.22      960.57     25.08 o 
   0   3  14      267.71      246.29     11.33 o 
   1   3  14       69.42       55.22      7.14 o 
   2   3  14        9.38       -5.93      6.64 o 
   3   3  14      110.14       93.65     11.08 o 
   4   3  14       23.02       18.00      8.01 o 
   5   3  14       47.63       39.06     10.04 o 
   6   3  14      373.03      323.79     20.57 o 
   7   3  14       97.10       86.25     20.62 o 
 -11   4  14      124.60       87.82     15.07 o 
 -10   4  14        0.14       -1.75      8.20 o 
  -9   4  14      545.03      576.64     21.02 o 
  -8   4  14      378.81      353.15     13.68 o 
  -7   4  14        0.14        0.97      7.53 o 
  -6   4  14      125.86      117.25      8.76 o 
  -5   4  14       75.59       62.09      7.54 o 
  -4   4  14       96.28       90.11      8.18 o 
  -3   4  14        6.34        4.61     12.11 o 
  -2   4  14       71.16       49.53      7.36 o 
  -1   4  14      254.46      236.61     12.40 o 
   0   4  14       27.41        2.82      6.76 o 
   1   4  14      982.58     1034.37     35.82 o 
   2   4  14       15.53       11.46      9.26 o 
   3   4  14       31.93       44.67     23.90 o 
   4   4  14       38.96       36.31      9.02 o 
   5   4  14      423.65      433.01     22.63 o 
   6   4  14       21.62       16.56     12.57 o 
  -9   5  14      130.60      123.28     13.09 o 
  -8   5  14      225.16      182.85     11.98 o 
  -7   5  14      140.42      143.77     10.04 o 
  -6   5  14      284.36      303.44     27.17 o 
  -5   5  14      174.52      172.40     10.86 o 
  -4   5  14      832.12      878.38     26.15 o 
  -3   5  14       17.02        9.55      6.90 o 
  -2   5  14        7.39        9.21      6.42 o 
  -1   5  14       33.89       22.87     13.42 o 
   0   5  14       30.16       19.54     10.70 o 
   1   5  14       61.13       59.08     12.74 o 
   2   5  14      195.43      169.97     16.78 o 
   3   5  14      155.14      115.29     17.28 o 
   4   5  14      339.07      389.02     23.90 o 
   5   5  14       30.16        9.89     11.60 o 
  -8   6  14     1113.08     1223.70     91.99 o 
  -7   6  14       16.41       26.40      9.69 o 
  -6   6  14      268.68      286.49     17.07 o 
  -5   6  14      275.37      265.16     30.12 o 
  -4   6  14        1.41        7.98     13.64 o 
  -3   6  14      458.87      439.38     29.84 o 
  -2   6  14      232.14      226.25     28.48 o 
  -1   6  14       54.31       54.85     14.23 o 
   0   6  14       25.26       17.39     11.87 o 
   1   6  14       97.30      120.45     24.55 o 
   2   6  14       80.24       43.86     15.36 o 
   3   6  14       17.92       14.71     11.88 o 
  -4   7  14      300.86      311.35     46.16 o 
  -3   7  14      139.40      186.22     22.26 o 
  -2   7  14       33.62       40.05     15.53 o 
  -1   7  14       23.63       23.74     30.44 o 
   0   7  14       12.64       -8.49     21.93 o 
 -11   0  15       11.16       13.09     15.06 o 
  -9   0  15      726.09      804.00     24.88 o 
  -7   0  15       19.26        7.86      7.86 o 
  -5   0  15       35.25       32.08      7.20 o 
  -3   0  15     1437.25     1484.26     39.94 o 
  -1   0  15       31.46       47.14      5.89 o 
   1   0  15      291.57      299.86     15.71 o 
   3   0  15     1218.03     1373.61     77.26 o 
   5   0  15      207.38      179.39     20.30 o 
   7   0  15       13.61        7.20     17.02 o 
 -12   1  15      102.40       82.87     13.89 o 
 -11   1  15        1.06       -4.61     11.28 o 
 -10   1  15       57.52       37.28      9.20 o 
  -9   1  15       21.58       16.37      5.56 o 
  -8   1  15       98.58       87.95      7.36 o 
  -7   1  15       14.95        0.82      4.91 o 
  -6   1  15      390.22      397.76     11.80 o 
  -5   1  15      105.74      102.37      6.24 o 
  -4   1  15        3.06        0.96      3.75 o 
  -3   1  15      715.32      717.95     29.79 o 
  -2   1  15      614.03      648.30     16.65 o 
  -1   1  15     1491.21     1529.79     42.13 o 
   0   1  15      106.33       89.15      9.12 o 
   1   1  15       16.93       12.44      5.33 o 
   2   1  15        0.37        2.88      8.51 o 
   3   1  15        2.65        9.30      7.55 o 
   4   1  15       75.27       91.08     12.29 o 
   5   1  15     1034.41     1132.08     43.52 o 
   6   1  15        7.31       10.01     11.26 o 
   7   1  15      243.69      205.22     20.35 o 
 -12   2  15        4.92       12.70     12.26 o 
 -11   2  15      156.03      133.40     14.40 o 
 -10   2  15      634.70      710.33     25.67 o 
  -9   2  15       36.65       25.94      8.18 o 
  -8   2  15      906.39     1028.95     22.91 o 
  -7   2  15        0.59       -4.33      5.19 o 
  -6   2  15        0.04        1.47      3.37 o 
  -5   2  15        5.55        3.87      4.84 o 
  -4   2  15      756.40      810.36     28.81 o 
  -3   2  15       67.74       49.38      6.15 o 
  -2   2  15        0.22        6.82      5.50 o 
  -1   2  15       11.69        6.17      5.50 o 
   0   2  15        2.20       -2.15      4.84 o 
   1   2  15       61.05       56.06     10.48 o 
   2   2  15      115.88      113.13     10.70 o 
   3   2  15        8.29       -1.92      6.90 o 
   4   2  15      103.67       94.40     13.13 o 
   5   2  15        3.99       -2.39      9.59 o 
   6   2  15        0.71       -2.95     12.50 o 
   7   2  15       91.91       79.27     19.30 o 
 -11   3  15      215.51      180.76     14.97 o 
 -10   3  15      208.83      199.77     12.57 o 
  -9   3  15       53.67       53.55      9.81 o 
  -8   3  15       33.37       28.63      7.08 o 
  -7   3  15      714.70      782.94     20.04 o 
  -6   3  15      344.40      359.65     13.51 o 
  -5   3  15      401.50      423.89     15.06 o 
  -4   3  15      262.25      241.68     16.04 o 
  -3   3  15      501.33      512.78     16.46 o 
  -2   3  15       27.47       28.83      7.63 o 
  -1   3  15      388.89      393.61     14.62 o 
   0   3  15       14.04       18.04      6.24 o 
   1   3  15      196.39      214.47     12.21 o 
   2   3  15      122.15      104.41     10.38 o 
   3   3  15       76.60       50.23     13.09 o 
   4   3  15        0.10       -2.41      8.33 o 
   5   3  15      118.60       91.06     14.11 o 
   6   3  15      143.85       96.09     16.39 o 
 -10   4  15       33.06       19.79     15.39 o 
  -9   4  15        1.11       -0.52      7.63 o 
  -8   4  15      811.96      910.82     25.26 o 
  -7   4  15       31.76       36.46      7.16 o 
  -6   4  15       64.55       53.70      8.84 o 
  -5   4  15      199.22      191.68     15.71 o 
  -4   4  15       10.98       16.90      6.64 o 
  -3   4  15      483.09      514.20     17.61 o 
  -2   4  15       25.46       10.89      7.54 o 
  -1   4  15       33.56       30.35      7.83 o 
   0   4  15      468.45      481.15     21.07 o 
   1   4  15      694.75      766.67     27.52 o 
   2   4  15        2.52        3.04     14.73 o 
   3   4  15      194.94      187.82     32.41 o 
   4   4  15      388.91      409.46     19.48 o 
   5   4  15        4.66       -9.09     11.55 o 
  -9   5  15       51.63       35.32     10.35 o 
  -8   5  15      504.69      548.33     22.62 o 
  -7   5  15        2.55       -1.22      8.66 o 
  -6   5  15       16.58        9.03     13.09 o 
  -5   5  15      204.70      186.28     12.58 o 
  -4   5  15       78.84       50.77      9.59 o 
  -3   5  15       57.60       73.29     12.47 o 
  -2   5  15      450.39      444.19     22.45 o 
  -1   5  15      257.05      275.32     19.18 o 
   0   5  15       87.50       75.11     18.66 o 
   1   5  15       64.00       47.68     12.94 o 
   2   5  15       22.46        2.55     11.17 o 
   3   5  15        1.20       -6.65      9.95 o 
   4   5  15      264.15      269.76     19.35 o 
  -7   6  15       84.54       77.78     14.40 o 
  -6   6  15       54.77       51.48     13.89 o 
  -5   6  15      205.76      179.37     13.37 o 
  -4   6  15        0.62       17.36     11.28 o 
  -3   6  15       77.68       66.25     12.47 o 
  -2   6  15      120.92      112.65     17.98 o 
  -1   6  15       73.62       59.27     17.02 o 
   0   6  15       37.48       34.42     13.33 o 
   1   6  15      150.17      138.10     19.18 o 
   2   6  15        0.73      -13.29     13.29 o 
 -10   0  16      660.34      749.00     37.97 o 
  -8   0  16     1773.57     1967.45     56.31 o 
  -6   0  16       29.76       21.61      7.86 o 
  -4   0  16      987.48     1027.26     32.08 o 
  -2   0  16      507.43      630.50     30.12 o 
   0   0  16       48.50        9.82     10.48 o 
   2   0  16      900.04     1102.56     75.95 o 
   4   0  16      479.80      546.69     56.31 o 
   6   0  16      121.46       87.73     22.26 o 
 -11   1  16       61.77       48.46     16.37 o 
 -10   1  16      591.49      630.71     47.47 o 
  -9   1  16        7.46        4.91      5.81 o 
  -8   1  16      266.94      235.97     10.41 o 
  -7   1  16        3.32       13.67      5.77 o 
  -6   1  16      544.56      571.94     14.81 o 
  -5   1  16       26.09       22.82      4.71 o 
  -4   1  16      784.18      891.46     18.96 o 
  -3   1  16      124.81       93.02      7.54 o 
  -2   1  16        7.77       12.44      5.66 o 
  -1   1  16       36.92       27.21      6.76 o 
   0   1  16      585.92      661.87     25.35 o 
   1   1  16       70.90       60.25      8.81 o 
   2   1  16      285.58      269.03     19.83 o 
   3   1  16       91.37       92.52     15.71 o 
   4   1  16        0.50       -2.30     20.30 o 
   5   1  16        6.39      -10.62     10.62 o 
   6   1  16      459.83      476.45     47.47 o 
 -11   2  16       99.46      123.80     22.26 o 
 -10   2  16       14.32       -0.13      8.07 o 
  -9   2  16       15.20        4.80      8.18 o 
  -8   2  16        1.86       -5.41      6.24 o 
  -7   2  16        7.93       12.58      6.43 o 
  -6   2  16       46.57       40.22      7.20 o 
  -5   2  16        1.93        7.43      5.31 o 
  -4   2  16      278.51      255.50     12.23 o 
  -3   2  16       14.22        6.90      5.97 o 
  -2   2  16      301.21      289.35     13.87 o 
  -1   2  16       16.42        1.04      5.50 o 
   0   2  16        8.47        0.56      6.29 o 
   1   2  16       23.11       20.34      7.53 o 
   2   2  16       34.29        4.55     18.99 o 
   3   2  16      342.02      326.83     21.61 o 
   4   2  16      112.98       69.09     13.79 o 
   5   2  16      103.87       71.03     19.01 o 
   6   2  16      126.46       90.04     20.30 o 
 -10   3  16        4.36       -1.18      9.60 o 
  -9   3  16       36.12       36.26      9.82 o 
  -8   3  16       68.15       44.95      8.33 o 
  -7   3  16       46.25       30.30     10.48 o 
  -6   3  16      174.56      180.45     11.46 o 
  -5   3  16       11.55        2.36      6.54 o 
  -4   3  16       94.19       61.39      7.24 o 
  -3   3  16       39.55       22.92      7.41 o 
  -2   3  16      183.15      187.24     24.22 o 
  -1   3  16       26.22       13.33      7.16 o 
   0   3  16      347.49      361.49     22.92 o 
   1   3  16       48.43       38.90      8.56 o 
   2   3  16       43.78       30.77      9.69 o 
   3   3  16        0.39       -1.15     11.33 o 
   4   3  16      309.15      314.02     25.53 o 
   5   3  16       30.28        8.40     12.09 o 
  -9   4  16       28.13       32.34      9.60 o 
  -8   4  16      589.00      681.96     23.20 o 
  -7   4  16      567.73      646.57     64.16 o 
  -6   4  16        0.04        6.10      6.90 o 
  -5   4  16      940.52     1052.15     33.06 o 
  -4   4  16      292.70      302.32     13.67 o 
  -3   4  16        2.88       -7.63      8.56 o 
  -2   4  16      177.40      178.46     12.47 o 
  -1   4  16      209.93      201.46     25.53 o 
   0   4  16      415.03      382.26     63.84 o 
   1   4  16      742.17      752.57     33.91 o 
   2   4  16      589.15      638.75     45.18 o 
   3   4  16       51.01       41.57     12.96 o 
   4   4  16      305.42      314.61     18.96 o 
  -8   5  16      122.62      108.47     32.74 o 
  -7   5  16        1.45        0.84      9.32 o 
  -6   5  16      143.61      110.14     12.17 o 
  -5   5  16       72.77       50.62     10.38 o 
  -4   5  16       18.14       18.61      8.65 o 
  -3   5  16      430.72      505.83     27.52 o 
  -2   5  16        8.89        0.16      9.82 o 
  -1   5  16       36.11       29.14     11.11 o 
   0   5  16      101.96       76.80     18.99 o 
   1   5  16      562.40      570.46     28.24 o 
   2   5  16      356.79      366.05     45.18 o 
   3   5  16       30.70       31.94     20.62 o 
  -5   6  16        4.00      -16.04     16.04 o 
  -4   6  16        0.01        2.54     12.73 o 
  -3   6  16       43.92       49.21     13.09 o 
  -2   6  16        0.01       -3.31     11.95 o 
  -1   6  16        2.15        0.65     17.35 o 
   0   6  16      101.33       91.33     18.71 o 
 -11   0  17      214.11      209.51     34.05 o 
  -9   0  17       42.68       25.53      9.82 o 
  -7   0  17      578.45      606.93     25.53 o 
  -5   0  17       23.90        7.86      7.20 o 
  -3   0  17      173.12      157.13     17.02 o 
  -1   0  17      449.10      394.80     24.22 o 
   1   0  17      555.48      588.60     59.58 o 
   3   0  17       16.50       34.05     24.88 o 
   5   0  17        9.04        5.89     19.64 o 
 -11   1  17      149.14      141.54     19.18 o 
 -10   1  17      183.83      143.75     21.28 o 
  -9   1  17       51.89       33.99      8.48 o 
  -8   1  17      111.06       76.47      8.65 o 
  -7   1  17      211.18      206.65     11.79 o 
  -6   1  17       47.30       36.95      6.70 o 
  -5   1  17      170.89      161.13      9.69 o 
  -4   1  17      681.01      768.44     20.10 o 
  -3   1  17      419.25      370.85     15.85 o 
  -2   1  17      302.36      293.98     16.34 o 
  -1   1  17      153.19      165.15     15.71 o 
   0   1  17      466.39      525.13     23.99 o 
   1   1  17       28.84       40.50     13.19 o 
   2   1  17      109.34      138.96     16.06 o 
   3   1  17        0.62        1.40     15.04 o 
   4   1  17       20.59        2.35     13.32 o 
   5   1  17       15.25        7.99     12.38 o 
 -10   2  17      262.15      215.35     16.52 o 
  -9   2  17      186.33      167.34     12.74 o 
  -8   2  17       72.08       70.60      8.65 o 
  -7   2  17       39.81       30.25     11.46 o 
  -6   2  17      304.83      322.15     14.11 o 
  -5   2  17      173.69      177.61     10.81 o 
  -4   2  17      388.68      401.86     15.24 o 
  -3   2  17      585.84      570.38     21.61 o 
  -2   2  17      360.47      418.55     17.46 o 
  -1   2  17      181.29      150.29     10.62 o 
   0   2  17      562.11      568.19     34.70 o 
   1   2  17      219.79      188.02     17.35 o 
   2   2  17      692.44      788.03     35.08 o 
   3   2  17       60.93       28.40     13.38 o 
   4   2  17     1043.39     1146.98     72.70 o 
   5   2  17      374.79      360.53     41.57 o 
 -10   3  17        9.48       14.61      9.08 o 
  -9   3  17        2.24       -8.01     11.13 o 
  -8   3  17      378.74      423.31     19.18 o 
  -7   3  17      235.84      272.94     13.80 o 
  -6   3  17       67.05       69.08      9.12 o 
  -5   3  17      483.18      521.43     29.14 o 
  -4   3  17        1.35        4.46      7.08 o 
  -3   3  17        0.22        3.48      7.08 o 
  -2   3  17        5.03        8.30      7.08 o 
  -1   3  17      308.85      276.95     13.98 o 
   0   3  17      731.69      820.45     31.75 o 
   1   3  17      136.41      106.89     13.51 o 
   2   3  17      110.99      123.33     14.45 o 
   3   3  17       12.03       10.91     14.40 o 
   4   3  17        7.40      -17.52     17.52 o 
  -9   4  17       41.58        1.08     12.44 o 
  -8   4  17      461.40      518.51     23.57 o 
  -7   4  17      577.29      644.95     26.52 o 
  -6   4  17       91.90       72.90     11.17 o 
  -5   4  17       21.18       12.30      8.56 o 
  -4   4  17       93.01       94.28     10.41 o 
  -3   4  17      183.18      176.53     19.31 o 
  -2   4  17        8.83        0.60      7.99 o 
  -1   4  17       99.97      101.01     26.19 o 
   0   4  17        1.27       -7.78     18.33 o 
   1   4  17       95.79       61.56     13.67 o 
   2   4  17      136.46       91.90     32.41 o 
   3   4  17       40.81       32.95     13.84 o 
  -7   5  17      175.01      132.71     14.53 o 
  -6   5  17       71.98       51.41     11.87 o 
  -5   5  17      126.21      115.24     13.60 o 
  -4   5  17       70.77       39.75     11.46 o 
  -3   5  17      135.63      151.23     15.97 o 
  -2   5  17       54.80       24.61     11.74 o 
  -1   5  17        5.52       21.75     12.26 o 
   0   5  17       11.88       23.57     14.35 o 
   1   5  17       11.15       -8.69     11.55 o 
 -10   0  18        2.62      -10.48     16.37 o 
  -8   0  18      494.67      564.37     28.81 o 
  -6   0  18       81.76       77.26     12.44 o 
  -4   0  18      132.89      143.38     15.06 o 
  -2   0  18        3.71       -1.31     11.79 o 
   0   0  18        0.17       -5.24     19.64 o 
   2   0  18       14.47       11.13     23.57 o 
   4   0  18     1038.79     1201.42     73.33 o 
 -10   1  18       35.73       21.93     11.45 o 
  -9   1  18       78.95       68.73     11.20 o 
  -8   1  18       64.47       46.12      7.63 o 
  -7   1  18      148.96      133.20      9.95 o 
  -6   1  18        7.73        4.67      7.08 o 
  -5   1  18      436.06      475.47     16.12 o 
  -4   1  18      108.26      118.38     11.79 o 
  -3   1  18       54.30       34.46      9.75 o 
  -2   1  18       33.35       -3.25     10.32 o 
  -1   1  18      213.57      198.31     15.17 o 
   0   1  18       99.51      103.37     16.06 o 
   1   1  18      846.22     1028.85     45.60 o 
   2   1  18      292.06      362.06     43.21 o 
   3   1  18       35.87       19.36     20.61 o 
   4   1  18        2.78       16.61     18.50 o 
 -10   2  18      103.00       81.28     12.71 o 
  -9   2  18      112.94      101.66     12.47 o 
  -8   2  18       23.81       15.82      7.99 o 
  -7   2  18     1244.97     1504.81     62.85 o 
  -6   2  18        2.17        2.73      6.61 o 
  -5   2  18      244.67      247.54     13.04 o 
  -4   2  18      499.97      587.34     62.53 o 
  -3   2  18      821.59      942.87     34.70 o 
  -2   2  18        3.63        5.89      9.84 o 
  -1   2  18      475.04      498.90     22.59 o 
   0   2  18       18.75       14.71      9.17 o 
   1   2  18       71.68       71.95     12.30 o 
   2   2  18        0.65       12.05     14.65 o 
   3   2  18      571.49      672.99     36.55 o 
   4   2  18        1.48       11.72     20.70 o 
  -9   3  18      321.70      270.33     25.86 o 
  -8   3  18      104.26       93.59     14.38 o 
  -7   3  18       22.68       23.34      9.20 o 
  -6   3  18       46.08       36.72     13.75 o 
  -5   3  18      502.37      545.15     22.88 o 
  -4   3  18       22.24       17.53     15.39 o 
  -3   3  18      496.47      532.67     22.02 o 
  -2   3  18      378.19      414.73     20.04 o 
  -1   3  18        5.13        0.30      8.09 o 
   0   3  18        8.51       -8.80      8.80 o 
   1   3  18      252.94      269.71     82.17 o 
   2   3  18      286.85      296.05     26.77 o 
   3   3  18       61.29       38.61     40.27 o 
  -8   4  18        0.33       -5.10     11.13 o 
  -7   4  18        0.83       -0.19     10.15 o 
  -6   4  18        0.07       10.79      8.47 o 
  -5   4  18        1.48        1.18      9.20 o 
  -4   4  18       45.54       16.37     11.11 o 
  -3   4  18        3.15        3.62      9.90 o 
  -2   4  18      108.83       98.58     14.53 o 
  -1   4  18        8.16        5.06     16.04 o 
   0   4  18       49.26       27.27     12.01 o 
   1   4  18       11.94       -1.70     13.18 o 
   2   4  18       62.49       25.57     13.98 o 
  -5   5  18      108.17       73.62     14.81 o 
  -4   5  18      286.19      269.43     21.23 o 
  -3   5  18      209.78      217.97     21.70 o 
  -2   5  18        8.56        7.41     17.68 o 
  -1   5  18      236.88      219.52     33.39 o 
  -9   0  19      245.23      239.63     21.61 o 
  -7   0  19      247.59      254.69     19.64 o 
  -5   0  19      524.41      586.63     30.12 o 
  -3   0  19      892.54     1003.04     44.52 o 
  -1   0  19      834.95      921.85     49.76 o 
   1   0  19      322.24      300.52     43.87 o 
   3   0  19      703.41      833.46     79.88 o 
  -9   1  19      274.28      277.32     17.05 o 
  -8   1  19       36.02       33.52      8.48 o 
  -7   1  19        6.91        5.67      6.90 o 
  -6   1  19      145.78      129.80     10.62 o 
  -5   1  19       37.72       15.75      8.09 o 
  -4   1  19      455.49      484.92     19.67 o 
  -3   1  19      204.57      194.44     16.70 o 
  -2   1  19       39.04        8.73     11.13 o 
  -1   1  19       26.24        2.04     10.35 o 
   0   1  19       73.49       64.75     15.25 o 
   1   1  19      227.42      251.00     21.90 o 
   2   1  19       33.52       36.90     22.59 o 
   3   1  19      124.54       92.24     23.21 o 
  -9   2  19       78.61       80.51     12.96 o 
  -8   2  19      257.95      225.60     15.66 o 
  -7   2  19       40.43       29.55     16.37 o 
  -6   2  19      329.83      352.33     18.89 o 
  -5   2  19        0.71       -2.37      9.59 o 
  -4   2  19      142.56      146.73     21.93 o 
  -3   2  19      136.08      101.09     13.99 o 
  -2   2  19      167.98      115.74     18.99 o 
  -1   2  19        7.05       -8.60     15.06 o 
   0   2  19       22.86       19.25     11.98 o 
   1   2  19       50.58       48.27     21.61 o 
   2   2  19      271.00      278.36     25.66 o 
  -8   3  19      153.44      140.67     16.34 o 
  -7   3  19        0.41        5.80     11.45 o 
  -6   3  19       21.89       14.24     10.11 o 
  -5   3  19      137.54      147.80     13.05 o 
  -4   3  19      234.64      249.35     18.91 o 
  -3   3  19      530.39      546.22     45.18 o 
  -2   3  19      135.47      159.76     35.03 o 
  -1   3  19        2.92        0.27     11.82 o 
   0   3  19        0.36       -6.23     14.65 o 
   1   3  19      439.79      536.38     31.90 o 
  -6   4  19        2.26       16.87     14.26 o 
  -5   4  19      462.49      441.86     23.60 o 
  -4   4  19      389.21      431.90     24.21 o 
  -3   4  19        2.78       10.59     10.62 o 
  -2   4  19       10.65        8.71     12.11 o 
  -1   4  19      364.93      412.58     30.29 o 
   0   4  19      149.05      128.52     21.71 o 
  -8   0  20      618.18      643.59     32.08 o 
  -6   0  20     1204.59     1513.07     66.78 o 
  -4   0  20      300.98      270.40     23.57 o 
  -2   0  20     1252.06     1372.96     64.82 o 
   0   0  20      196.16      241.59     41.90 o 
   2   0  20        9.18       13.09     32.08 o 
  -8   1  20      221.82      190.22     15.46 o 
  -7   1  20      126.40      102.66     18.66 o 
  -6   1  20      103.54      101.74     11.55 o 
  -5   1  20       10.88        2.60      9.22 o 
  -4   1  20      771.48      865.35     59.25 o 
  -3   1  20        0.19       -8.41     12.77 o 
  -2   1  20       63.66       68.34     16.93 o 
  -1   1  20      117.05      114.43     17.15 o 
   0   1  20      234.51      241.49     28.48 o 
   1   1  20      153.79      161.45     27.02 o 
  -7   2  20       10.43       15.85     10.93 o 
  -6   2  20        0.51        1.79      9.10 o 
  -5   2  20      222.88      224.97     19.01 o 
  -4   2  20      257.15      256.93     22.59 o 
  -3   2  20      106.06       81.74     15.71 o 
  -2   2  20      161.99      127.43     15.84 o 
  -1   2  20      253.75      184.61     20.96 o 
   0   2  20        1.66       13.07     11.77 o 
   1   2  20        3.13      -22.81     24.22 o 
  -6   3  20       40.41       26.59     11.93 o 
  -5   3  20        2.39        7.69     12.74 o 
  -4   3  20       57.60       41.81     14.99 o 
  -3   3  20      100.64       63.20     24.22 o 
  -2   3  20      184.59      173.81     18.11 o 
  -1   3  20       31.42       17.33     16.45 o 
  -7   0  21      310.82      293.97     24.22 o 
  -5   0  21       27.43        9.82     16.37 o 
  -3   0  21        2.99        7.20     14.40 o 
  -1   0  21       29.33       57.62     37.97 o 
  -6   1  21        0.16        0.46     10.70 o 
  -5   1  21       11.70        4.49     12.57 o 
  -4   1  21      373.93      390.99     27.50 o 
  -3   1  21      289.67      319.59     19.76 o 
  -2   1  21      679.33      883.18     41.82 o 
  -1   1  21       14.74       12.52     12.97 o 
  -5   2  21       10.27        9.40     12.86 o 
  -4   2  21       47.58       18.40     14.17 o 
  -3   2  21       17.85       11.84     15.41 o 
  -2   2  21      143.48      132.55     18.49 o 
                                                 
